# Supplementary material for: 3-Cyclo­hexyl­sulfan­yl-2-(4-methyl­phen­yl)-5,7-dinitro-1H-indole
Source: Acta Crystallogr Sect E Struct Rep Online. 2008 Sep 6;64(Pt 10):o1890. doi: 10.1107/S1600536808027682 (PMC2959479; doi:10.1107/S1600536808027682)
Supplement: Supplementary file 1 [file e-64-o1890-sup1.cif]

##############################################################################
###                                                                        ###
###        Electronic paper (Acta Crystallographica Section E)             ###
###                                                                        ###
##############################################################################
#                                                                            #
# This CIF contains the data in a paper accepted for publication in Acta     #
# Crystallographica Section E. It conforms to the requirements of Notes      #
# for Authors for Section E, and has been peer reviewed under the auspices   #
# of the IUCr Commission on Journals.                                        #
#                                                                            #
# Full details of the Crystallographic Information File format               #
# are given in the paper "The Crystallographic Information File (CIF):       #
# a New Standard Archive File for Crystallography" by S. R. Hall, F. H.      #
# Allen and I. D. Brown [Acta Cryst. (1991), A47, 655-685].                  #
#                                                                            #
# The current version of the core CIF dictionary is obtainable from          #
# ftp://ftp.iucr.org/pub/cif_core.dic. The current version number is 2.4.    #
#                                                                            #
# Software is freely available for graphical display of the structure(s) in  #
# this CIF.  For information consult the CIF home page http://www.iucr.org/  #
# cif/home.html                                                              #
#                                                                            #
# This file may be used for bona fide research purposes within the           #
# scientific community so long as proper attribution is given to the journal # 
# article from which it was obtained.                                        #
#                                                                            #
##############################################################################
                                             
data_global
_audit_creation_method     SHELXL-97
_journal_date_recd_electronic     2008-08-11
_journal_date_accepted     2008-08-28
_journal_name_full     'Acta Crystallographica, Section E'
_journal_year     2008
_journal_volume     64
_journal_issue     10
_journal_page_first     o1890
_journal_page_last     o1890
_journal_paper_category     QO
_journal_coeditor_code     CI2656
_publ_contact_author_name     ' M.N. Ponnuswamy '
_publ_contact_author_address
;   Centre of Advanced Study in Crystallography and Biophysics
    University of Madras
    Guindy Campus
    Chennai - 600 025
    India
;
_publ_contact_author_email     'mnpsy2004@yahoo.com'
_publ_contact_author_fax     '+9144 22352494'
_publ_contact_author_phone     '+9144 22300122'
_publ_section_title
;
3-Cyclohexylsulfanyl-2-(4-methylphenyl)-5,7-dinitro-1<i>H</i>-indole
;
loop_
    _publ_author_name
    _publ_author_address
    'P. Ramesh'
;     Department of Physics
      Presidency College (Autonomous)
      Chennai 600 005
      India
;
    'A. Subbiahpandi'
;     Department of Physics
      Presidency College (Autonomous)
      Chennai 600 005
      India
;
    'Ramaiyan Manikannan'
;
      Department of Organic Chemistry
      School of Chemistry
      Madurai Kamaraj University
      Madurai 625 021
      India
;
    'S. Muthusubramanian'
;
      Department of Organic Chemistry
      School of Chemistry
      Madurai Kamaraj University
      Madurai 625 021
      India
;
    'M. N. Ponnuswamy'
;
    Centre of Advanced Study in Crystallography and Biophysics
    University of Madras
    Guindy Campus
    Chennai 600 025
    India
;
data_I
_audit_creation_method     SHELXL-97
_chemical_name_systematic
;
3-(Cyclohexylsulfanyl)-2-(4-methylphenyl)-5,7-dinitro-1<i>H</i>-indole
;
_chemical_name_common
;
3-(Cyclohexylsulfanyl)-2-(4-methylphenyl)-5,7-dinitro-1H-indole
;
_chemical_formula_moiety     'C21 H21 N3 O4 S'
_chemical_formula_sum     'C21 H21 N3 O4 S'
_chemical_formula_iupac     'C21 H21 N3 O4 S'
_chemical_formula_weight     411.47
_chemical_melting_point     ?
_symmetry_cell_setting     Triclinic
_symmetry_space_group_name_H-M     'P -1'
_symmetry_space_group_name_Hall     '-P 1'
loop_
    _symmetry_equiv_pos_as_xyz
    'x, y, z'
    '-x, -y, -z'
_cell_length_a     6.1009(3)
_cell_length_b     8.5237(4)
_cell_length_c     19.1522(10)
_cell_angle_alpha     83.551(3)
_cell_angle_beta     84.184(3)
_cell_angle_gamma     81.157(2)
_cell_volume     974.30(8)
_cell_formula_units_Z     2
_cell_measurement_reflns_used     4582
_cell_measurement_theta_min     1.07
_cell_measurement_theta_max     27.86
_cell_measurement_temperature     293(2)
_exptl_crystal_description     Block
_exptl_crystal_colour     Colourless
_exptl_crystal_size_max     0.30
_exptl_crystal_size_mid     0.20
_exptl_crystal_size_min     0.16
_exptl_crystal_density_diffrn     1.403
_exptl_crystal_density_meas     ?
_exptl_crystal_density_method     'not measured'
_exptl_crystal_F_000     432
_exptl_absorpt_coefficient_mu     0.200
_exptl_absorpt_correction_type     multi-scan
_exptl_absorpt_process_details     '(SADABS; Sheldrick, 2001)'
_exptl_absorpt_correction_T_min     0.953
_exptl_absorpt_correction_T_max     0.969
_exptl_special_details
;
;
_diffrn_ambient_temperature     293(2)
_diffrn_radiation_type     MoK\a
_diffrn_radiation_wavelength     0.71073
_diffrn_radiation_source     'fine-focus sealed tube'
_diffrn_radiation_monochromator     graphite
_diffrn_measurement_device_type
                              'Bruker Kappa APEXII area-detector diffractometer'
_diffrn_measurement_method     '\w and \f scans'
_diffrn_detector_area_resol_mean     ?
_diffrn_reflns_number     21439
_diffrn_reflns_av_R_equivalents     0.0364
_diffrn_reflns_av_sigmaI/netI     0.0292
_diffrn_reflns_theta_min     1.07
_diffrn_reflns_theta_max     27.86
_diffrn_reflns_theta_full     25.00
_diffrn_measured_fraction_theta_max     0.991
_diffrn_measured_fraction_theta_full     0.998
_diffrn_reflns_limit_h_min     -7
_diffrn_reflns_limit_h_max     8
_diffrn_reflns_limit_k_min     -11
_diffrn_reflns_limit_k_max     11
_diffrn_reflns_limit_l_min     -25
_diffrn_reflns_limit_l_max     25
_diffrn_standards_number     0
_diffrn_standards_interval_count     .
_diffrn_standards_interval_time     .
_diffrn_standards_decay_%     ?
_refine_special_details
;
Refinement of <i>F</i>^2^ against ALL reflections. The weighted <i>R</i>-factor
<i>wR</i> and goodness of fit <i>S</i> are based on <i>F</i>^2^, conventional
<i>R</i>-factors <i>R</i> are based on <i>F</i>, with <i>F</i> set to zero for
negative <i>F</i>^2^. The threshold expression of <i>F</i>^2^ >
\s(<i>F</i>^2^) is used only for calculating <i>R</i>-factors(gt) <i>etc</i>.
and is not relevant to the choice of reflections for refinement.
<i>R</i>-factors based on <i>F</i>^2^ are statistically about twice as large
as those based on <i>F</i>, and <i>R</i>- factors based on ALL data will be
even larger.
;
_reflns_number_total     4586
_reflns_number_gt     3424
_reflns_threshold_expression     I>2\s(I)
_refine_ls_structure_factor_coef     Fsqd
_refine_ls_matrix_type     full
_refine_ls_R_factor_all     0.0697
_refine_ls_R_factor_gt     0.0486
_refine_ls_wR_factor_gt     0.1424
_refine_ls_wR_factor_ref     0.1701
_refine_ls_goodness_of_fit_ref     1.052
_refine_ls_restrained_S_all     1.052
_refine_ls_number_reflns     4586
_refine_ls_number_parameters     267
_refine_ls_number_restraints     0
_refine_ls_hydrogen_treatment     mixed
_refine_ls_weighting_scheme     calc
_refine_ls_weighting_details
         'calc w=1/[\s^2^(Fo^2^)+(0.0969P)^2^+0.2890P] where P=(Fo^2^+2Fc^2^)/3'
_atom_sites_solution_hydrogens     geom
_atom_sites_solution_primary     direct
_atom_sites_solution_secondary     difmap
_refine_ls_shift/su_max     0.043
_refine_ls_shift/su_mean     0.001
_refine_diff_density_max     0.544
_refine_diff_density_min     -0.310
_refine_ls_extinction_method     none
_refine_ls_extinction_coef     ?
loop_
    _atom_type_symbol
    _atom_type_description
    _atom_type_scat_dispersion_real
    _atom_type_scat_dispersion_imag
    _atom_type_scat_source
    'C' 'C' 0.0033 0.0016
                         'International Tables Vol C Tables 4.2.6.8 and 6.1.1.4'
    'H' 'H' 0.0000 0.0000
                         'International Tables Vol C Tables 4.2.6.8 and 6.1.1.4'
    'N' 'N' 0.0061 0.0033
                         'International Tables Vol C Tables 4.2.6.8 and 6.1.1.4'
    'O' 'O' 0.0106 0.0060
                         'International Tables Vol C Tables 4.2.6.8 and 6.1.1.4'
    'S' 'S' 0.1246 0.1234
                         'International Tables Vol C Tables 4.2.6.8 and 6.1.1.4'
_computing_data_collection     'APEX2 (Bruker, 2004)'
_computing_cell_refinement     'APEX2 (Bruker, 2004)'
_computing_data_reduction     'SAINT (Bruker, 2004)'
_computing_structure_solution     'SHELXS97 (Sheldrick, 2008)'
_computing_structure_refinement     'SHELXL97 (Sheldrick, 2008)'
_computing_molecular_graphics     'ORTEP3 (Farrugia, (1997))'
_computing_publication_material
                            'SHELXL97 (Sheldrick, 2008) and PLATON (Spek, 2003)'
loop_
    _atom_site_type_symbol
    _atom_site_label
    _atom_site_fract_x
    _atom_site_fract_y
    _atom_site_fract_z
    _atom_site_U_iso_or_equiv
    _atom_site_adp_type
    _atom_site_calc_flag
    _atom_site_refinement_flags
    _atom_site_occupancy
    _atom_site_disorder_assembly
    _atom_site_disorder_group
    S S1 0.37693(9) 0.57116(6) 0.32294(3) 0.04681(19) Uani d . 1 . .
    O O1 -0.1393(3) 0.6217(2) 0.03507(9) 0.0579(4) Uani d . 1 . .
    O O2 -0.4543(3) 0.7672(3) 0.05530(10) 0.0796(7) Uani d . 1 . .
    O O3 -0.6221(3) 1.0174(3) 0.26759(12) 0.0825(6) Uani d . 1 . .
    O O4 -0.3829(4) 0.9921(3) 0.34373(11) 0.0856(7) Uani d . 1 . .
    N N1 0.1558(3) 0.5458(2) 0.13764(10) 0.0390(4) Uani d . 1 . .
    H H1 0.157(4) 0.513(3) 0.0989(13) 0.038(6) Uiso d . 1 . .
    C C2 -0.0106(3) 0.6496(2) 0.16537(10) 0.0372(4) Uani d . 1 . .
    C C3 -0.2102(3) 0.7282(2) 0.14075(10) 0.0394(4) Uani d . 1 . .
    C C4 -0.3508(3) 0.8295(2) 0.18166(12) 0.0442(5) Uani d . 1 . .
    H H4 -0.4843 0.8820 0.1657 0.053 Uiso calc R 1 . .
    C C5 -0.2909(4) 0.8521(2) 0.24679(11) 0.0444(5) Uani d . 1 . .
    C C6 -0.0973(4) 0.7772(2) 0.27392(11) 0.0444(5) Uani d . 1 . .
    H H6 -0.0619 0.7956 0.3181 0.053 Uiso calc R 1 . .
    C C7 0.0435(3) 0.6731(2) 0.23291(11) 0.0395(4) Uani d . 1 . .
    C C8 0.2509(3) 0.5755(2) 0.24487(11) 0.0403(4) Uani d . 1 . .
    C C9 0.3180(3) 0.4986(2) 0.18474(10) 0.0383(4) Uani d . 1 . .
    N N10 -0.2723(3) 0.7050(2) 0.07243(10) 0.0481(4) Uani d . 1 . .
    N N11 -0.4432(4) 0.9614(2) 0.28929(11) 0.0577(5) Uani d . 1 . .
    C C12 0.3142(3) 0.3850(2) 0.37195(10) 0.0419(4) Uani d . 1 . .
    H H12 0.4020 0.2959 0.3489 0.050 Uiso calc R 1 . .
    C C13 0.0732(4) 0.3632(3) 0.37755(15) 0.0607(6) Uani d . 1 . .
    H H13A 0.0268 0.3586 0.3309 0.073 Uiso calc R 1 . .
    H H13B -0.0175 0.4531 0.3981 0.073 Uiso calc R 1 . .
    C C14 0.0406(5) 0.2098(3) 0.42342(17) 0.0743(8) Uani d . 1 . .
    H H14A -0.1161 0.1982 0.4283 0.089 Uiso calc R 1 . .
    H H14B 0.1219 0.1197 0.4007 0.089 Uiso calc R 1 . .
    C C15 0.1201(6) 0.2090(4) 0.49543(16) 0.0852(10) Uani d . 1 . .
    H H15A 0.0299 0.2933 0.5199 0.102 Uiso calc R 1 . .
    H H15B 0.1024 0.1080 0.5227 0.102 Uiso calc R 1 . .
    C C16 0.3607(6) 0.2331(4) 0.49010(16) 0.0825(9) Uani d . 1 . .
    H H16A 0.4528 0.1429 0.4703 0.099 Uiso calc R 1 . .
    H H16B 0.4052 0.2390 0.5368 0.099 Uiso calc R 1 . .
    C C17 0.3957(5) 0.3857(3) 0.44377(13) 0.0603(6) Uani d . 1 . .
    H H17A 0.3161 0.4768 0.4662 0.072 Uiso calc R 1 . .
    H H17B 0.5528 0.3959 0.4385 0.072 Uiso calc R 1 . .
    C C18 0.5160(3) 0.3879(2) 0.16483(11) 0.0400(4) Uani d . 1 . .
    C C19 0.6844(4) 0.3372(3) 0.20963(12) 0.0499(5) Uani d . 1 . .
    H H19 0.6706 0.3738 0.2540 0.060 Uiso calc R 1 . .
    C C20 0.8705(4) 0.2343(3) 0.18971(13) 0.0530(5) Uani d . 1 . .
    H H20 0.9801 0.2029 0.2209 0.064 Uiso calc R 1 . .
    C C21 0.8985(3) 0.1762(3) 0.12438(13) 0.0467(5) Uani d . 1 . .
    C C22 0.7331(4) 0.2260(3) 0.07958(14) 0.0560(6) Uani d . 1 . .
    H H22 0.7480 0.1890 0.0352 0.067 Uiso calc R 1 . .
    C C23 0.5454(4) 0.3299(3) 0.09918(12) 0.0518(5) Uani d . 1 . .
    H H23 0.4367 0.3615 0.0677 0.062 Uiso calc R 1 . .
    C C24 1.1020(4) 0.0629(3) 0.10306(16) 0.0616(6) Uani d . 1 . .
    H H24A 1.0768 0.0150 0.0621 0.092 Uiso calc R 1 . .
    H H24B 1.1321 -0.0188 0.1410 0.092 Uiso calc R 1 . .
    H H24C 1.2269 0.1202 0.0924 0.092 Uiso calc R 1 . .
loop_
    _atom_site_aniso_label
    _atom_site_aniso_U_11
    _atom_site_aniso_U_22
    _atom_site_aniso_U_33
    _atom_site_aniso_U_12
    _atom_site_aniso_U_13
    _atom_site_aniso_U_23
    S1 0.0558(3) 0.0444(3) 0.0442(3) -0.0110(2) -0.0198(2) -0.0025(2)
    O1 0.0530(9) 0.0732(11) 0.0447(9) 0.0112(8) -0.0118(7) -0.0152(8)
    O2 0.0584(11) 0.1142(16) 0.0618(11) 0.0323(10) -0.0311(9) -0.0277(11)
    O3 0.0664(12) 0.0930(15) 0.0803(14) 0.0314(11) -0.0120(10) -0.0287(11)
    O4 0.1046(16) 0.0878(14) 0.0585(12) 0.0318(12) -0.0201(11) -0.0321(11)
    N1 0.0373(8) 0.0439(9) 0.0351(9) -0.0011(7) -0.0091(7) -0.0024(7)
    C2 0.0382(9) 0.0360(9) 0.0368(10) -0.0057(7) -0.0047(7) 0.0006(7)
    C3 0.0396(10) 0.0408(10) 0.0368(10) -0.0033(8) -0.0070(8) 0.0009(8)
    C4 0.0414(10) 0.0416(10) 0.0474(12) -0.0011(8) -0.0062(8) 0.0013(9)
    C5 0.0493(11) 0.0386(10) 0.0427(11) -0.0002(8) -0.0021(9) -0.0028(8)
    C6 0.0542(12) 0.0401(10) 0.0388(11) -0.0042(9) -0.0080(9) -0.0026(8)
    C7 0.0435(10) 0.0369(10) 0.0385(10) -0.0079(8) -0.0080(8) 0.0020(8)
    C8 0.0425(10) 0.0386(10) 0.0406(11) -0.0074(8) -0.0103(8) 0.0012(8)
    C9 0.0364(9) 0.0395(10) 0.0394(10) -0.0065(7) -0.0103(7) 0.0017(8)
    N10 0.0442(9) 0.0563(11) 0.0421(10) 0.0028(8) -0.0110(7) -0.0045(8)
    N11 0.0683(13) 0.0500(11) 0.0498(12) 0.0095(9) -0.0056(9) -0.0080(9)
    C12 0.0511(11) 0.0393(10) 0.0353(10) -0.0009(8) -0.0099(8) -0.0050(8)
    C13 0.0592(14) 0.0618(15) 0.0637(16) -0.0165(12) -0.0139(11) 0.0015(12)
    C14 0.0739(18) 0.0625(16) 0.086(2) -0.0213(14) 0.0013(15) 0.0030(15)
    C15 0.123(3) 0.0659(18) 0.0593(18) -0.0139(18) 0.0167(18) 0.0067(14)
    C16 0.117(3) 0.0775(19) 0.0515(16) -0.0137(18) -0.0255(16) 0.0155(14)
    C17 0.0774(17) 0.0627(14) 0.0435(13) -0.0102(12) -0.0243(11) 0.0011(11)
    C18 0.0365(9) 0.0397(10) 0.0435(11) -0.0053(8) -0.0088(8) 0.0022(8)
    C19 0.0439(11) 0.0604(13) 0.0445(12) -0.0005(10) -0.0111(9) -0.0040(10)
    C20 0.0392(11) 0.0626(14) 0.0554(13) -0.0009(9) -0.0161(9) 0.0039(11)
    C21 0.0387(10) 0.0424(11) 0.0575(13) -0.0035(8) -0.0095(9) 0.0031(9)
    C22 0.0504(12) 0.0610(14) 0.0555(14) 0.0068(10) -0.0132(10) -0.0142(11)
    C23 0.0463(11) 0.0566(13) 0.0514(13) 0.0081(9) -0.0184(9) -0.0093(10)
    C24 0.0446(12) 0.0570(14) 0.0777(18) 0.0057(10) -0.0055(11) -0.0003(12)
_geom_special_details
;
All e.s.d.'s (except the e.s.d. in the dihedral angle between two l.s. planes)
are estimated using the full covariance matrix. The cell e.s.d.'s are taken
into account individually in the estimation of e.s.d.'s in distances, angles
and torsion angles; correlations between e.s.d.'s in cell parameters are only
used when they are defined by crystal symmetry. An approximate (isotropic)
treatment of cell e.s.d.'s is used for estimating e.s.d.'s involving l.s.
planes.
;
loop_
    _geom_bond_atom_site_label_1
    _geom_bond_atom_site_label_2
    _geom_bond_site_symmetry_2
    _geom_bond_distance
    _geom_bond_publ_flag
    S1 C8 . 1.744(2) ?
    S1 C12 . 1.823(2) ?
    O1 N10 . 1.223(2) ?
    O2 N10 . 1.215(2) ?
    O3 N11 . 1.216(3) ?
    O4 N11 . 1.208(3) ?
    N1 C2 . 1.347(2) ?
    N1 C9 . 1.390(2) ?
    N1 H1 . 0.82(2) ?
    C2 C3 . 1.396(3) ?
    C2 C7 . 1.409(3) ?
    C3 C4 . 1.373(3) ?
    C3 N10 . 1.441(3) ?
    C4 C5 . 1.377(3) ?
    C4 H4 . 0.93 ?
    C5 C6 . 1.375(3) ?
    C5 N11 . 1.464(3) ?
    C6 C7 . 1.388(3) ?
    C6 H6 . 0.93 ?
    C7 C8 . 1.427(3) ?
    C8 C9 . 1.384(3) ?
    C9 C18 . 1.460(3) ?
    C12 C13 . 1.502(3) ?
    C12 C17 . 1.510(3) ?
    C12 H12 . 0.98 ?
    C13 C14 . 1.519(4) ?
    C13 H13A . 0.97 ?
    C13 H13B . 0.97 ?
    C14 C15 . 1.507(4) ?
    C14 H14A . 0.97 ?
    C14 H14B . 0.97 ?
    C15 C16 . 1.505(5) ?
    C15 H15A . 0.97 ?
    C15 H15B . 0.97 ?
    C16 C17 . 1.521(4) ?
    C16 H16A . 0.97 ?
    C16 H16B . 0.97 ?
    C17 H17A . 0.97 ?
    C17 H17B . 0.97 ?
    C18 C23 . 1.387(3) ?
    C18 C19 . 1.392(3) ?
    C19 C20 . 1.373(3) ?
    C19 H19 . 0.93 ?
    C20 C21 . 1.382(4) ?
    C20 H20 . 0.93 ?
    C21 C22 . 1.377(3) ?
    C21 C24 . 1.502(3) ?
    C22 C23 . 1.383(3) ?
    C22 H22 . 0.93 ?
    C23 H23 . 0.93 ?
    C24 H24A . 0.96 ?
    C24 H24B . 0.96 ?
    C24 H24C . 0.96 ?
loop_
    _geom_angle_atom_site_label_1
    _geom_angle_atom_site_label_2
    _geom_angle_atom_site_label_3
    _geom_angle_site_symmetry_1
    _geom_angle_site_symmetry_3
    _geom_angle
    _geom_angle_publ_flag
    C8 S1 C12 . . 103.22(9) ?
    C2 N1 C9 . . 110.57(17) ?
    C2 N1 H1 . . 124.1(16) ?
    C9 N1 H1 . . 125.3(16) ?
    N1 C2 C3 . . 133.05(19) ?
    N1 C2 C7 . . 107.39(17) ?
    C3 C2 C7 . . 119.55(18) ?
    C4 C3 C2 . . 120.10(19) ?
    C4 C3 N10 . . 118.89(18) ?
    C2 C3 N10 . . 121.01(18) ?
    C3 C4 C5 . . 118.86(19) ?
    C3 C4 H4 . . 120.6 ?
    C5 C4 H4 . . 120.6 ?
    C6 C5 C4 . . 123.55(19) ?
    C6 C5 N11 . . 118.6(2) ?
    C4 C5 N11 . . 117.81(19) ?
    C5 C6 C7 . . 117.57(19) ?
    C5 C6 H6 . . 121.2 ?
    C7 C6 H6 . . 121.2 ?
    C6 C7 C2 . . 120.35(18) ?
    C6 C7 C8 . . 132.23(19) ?
    C2 C7 C8 . . 107.42(17) ?
    C9 C8 C7 . . 106.84(17) ?
    C9 C8 S1 . . 131.38(15) ?
    C7 C8 S1 . . 121.76(16) ?
    C8 C9 N1 . . 107.76(17) ?
    C8 C9 C18 . . 132.49(18) ?
    N1 C9 C18 . . 119.74(18) ?
    O2 N10 O1 . . 123.43(19) ?
    O2 N10 C3 . . 118.61(18) ?
    O1 N10 C3 . . 117.96(17) ?
    O4 N11 O3 . . 123.6(2) ?
    O4 N11 C5 . . 118.0(2) ?
    O3 N11 C5 . . 118.3(2) ?
    C13 C12 C17 . . 111.4(2) ?
    C13 C12 S1 . . 114.70(15) ?
    C17 C12 S1 . . 105.15(15) ?
    C13 C12 H12 . . 108.5 ?
    C17 C12 H12 . . 108.5 ?
    S1 C12 H12 . . 108.5 ?
    C12 C13 C14 . . 109.6(2) ?
    C12 C13 H13A . . 109.8 ?
    C14 C13 H13A . . 109.8 ?
    C12 C13 H13B . . 109.8 ?
    C14 C13 H13B . . 109.8 ?
    H13A C13 H13B . . 108.2 ?
    C15 C14 C13 . . 111.5(2) ?
    C15 C14 H14A . . 109.3 ?
    C13 C14 H14A . . 109.3 ?
    C15 C14 H14B . . 109.3 ?
    C13 C14 H14B . . 109.3 ?
    H14A C14 H14B . . 108.0 ?
    C16 C15 C14 . . 111.1(2) ?
    C16 C15 H15A . . 109.4 ?
    C14 C15 H15A . . 109.4 ?
    C16 C15 H15B . . 109.4 ?
    C14 C15 H15B . . 109.4 ?
    H15A C15 H15B . . 108.0 ?
    C15 C16 C17 . . 110.5(2) ?
    C15 C16 H16A . . 109.5 ?
    C17 C16 H16A . . 109.5 ?
    C15 C16 H16B . . 109.5 ?
    C17 C16 H16B . . 109.5 ?
    H16A C16 H16B . . 108.1 ?
    C12 C17 C16 . . 111.0(2) ?
    C12 C17 H17A . . 109.4 ?
    C16 C17 H17A . . 109.4 ?
    C12 C17 H17B . . 109.4 ?
    C16 C17 H17B . . 109.4 ?
    H17A C17 H17B . . 108.0 ?
    C23 C18 C19 . . 116.87(19) ?
    C23 C18 C9 . . 120.83(18) ?
    C19 C18 C9 . . 122.3(2) ?
    C20 C19 C18 . . 121.5(2) ?
    C20 C19 H19 . . 119.3 ?
    C18 C19 H19 . . 119.3 ?
    C19 C20 C21 . . 121.4(2) ?
    C19 C20 H20 . . 119.3 ?
    C21 C20 H20 . . 119.3 ?
    C22 C21 C20 . . 117.5(2) ?
    C22 C21 C24 . . 121.3(2) ?
    C20 C21 C24 . . 121.2(2) ?
    C21 C22 C23 . . 121.4(2) ?
    C21 C22 H22 . . 119.3 ?
    C23 C22 H22 . . 119.3 ?
    C22 C23 C18 . . 121.3(2) ?
    C22 C23 H23 . . 119.3 ?
    C18 C23 H23 . . 119.3 ?
    C21 C24 H24A . . 109.5 ?
    C21 C24 H24B . . 109.5 ?
    H24A C24 H24B . . 109.5 ?
    C21 C24 H24C . . 109.5 ?
    H24A C24 H24C . . 109.5 ?
    H24B C24 H24C . . 109.5 ?
loop_
    _geom_torsion_atom_site_label_1
    _geom_torsion_atom_site_label_2
    _geom_torsion_atom_site_label_3
    _geom_torsion_atom_site_label_4
    _geom_torsion_site_symmetry_1
    _geom_torsion_site_symmetry_2
    _geom_torsion_site_symmetry_3
    _geom_torsion_site_symmetry_4
    _geom_torsion
    _geom_torsion_publ_flag
    C9 N1 C2 C3 . . . . -178.5(2) ?
    C9 N1 C2 C7 . . . . 0.4(2) ?
    N1 C2 C3 C4 . . . . 179.9(2) ?
    C7 C2 C3 C4 . . . . 1.1(3) ?
    N1 C2 C3 N10 . . . . -0.2(3) ?
    C7 C2 C3 N10 . . . . -179.03(18) ?
    C2 C3 C4 C5 . . . . 0.2(3) ?
    N10 C3 C4 C5 . . . . -179.71(19) ?
    C3 C4 C5 C6 . . . . -0.6(3) ?
    C3 C4 C5 N11 . . . . 179.72(19) ?
    C4 C5 C6 C7 . . . . -0.2(3) ?
    N11 C5 C6 C7 . . . . 179.44(19) ?
    C5 C6 C7 C2 . . . . 1.5(3) ?
    C5 C6 C7 C8 . . . . -178.8(2) ?
    N1 C2 C7 C6 . . . . 178.97(18) ?
    C3 C2 C7 C6 . . . . -1.9(3) ?
    N1 C2 C7 C8 . . . . -0.8(2) ?
    C3 C2 C7 C8 . . . . 178.26(17) ?
    C6 C7 C8 C9 . . . . -178.8(2) ?
    C2 C7 C8 C9 . . . . 1.0(2) ?
    C6 C7 C8 S1 . . . . -0.1(3) ?
    C2 C7 C8 S1 . . . . 179.67(14) ?
    C12 S1 C8 C9 . . . . -79.3(2) ?
    C12 S1 C8 C7 . . . . 102.35(17) ?
    C7 C8 C9 N1 . . . . -0.7(2) ?
    S1 C8 C9 N1 . . . . -179.26(15) ?
    C7 C8 C9 C18 . . . . 178.3(2) ?
    S1 C8 C9 C18 . . . . -0.2(4) ?
    C2 N1 C9 C8 . . . . 0.2(2) ?
    C2 N1 C9 C18 . . . . -178.97(17) ?
    O1 O1 N10 O2 1 . . . 0.00(4) ?
    O1 O1 N10 C3 1 . . . 0.00(14) ?
    C4 C3 N10 O2 . . . . -5.1(3) ?
    C2 C3 N10 O2 . . . . 175.0(2) ?
    C4 C3 N10 O1 . . . 1 175.8(2) ?
    C2 C3 N10 O1 . . . 1 -4.1(3) ?
    C4 C3 N10 O1 . . . . 175.8(2) ?
    C2 C3 N10 O1 . . . . -4.1(3) ?
    C6 C5 N11 O4 . . . . 6.6(3) ?
    C4 C5 N11 O4 . . . . -173.8(2) ?
    C6 C5 N11 O3 . . . . -174.2(2) ?
    C4 C5 N11 O3 . . . . 5.4(3) ?
    C8 S1 C12 C13 . . . . -50.48(19) ?
    C8 S1 C12 C17 . . . . -173.23(16) ?
    C17 C12 C13 C14 . . . . -57.0(3) ?
    S1 C12 C13 C14 . . . . -176.27(18) ?
    C12 C13 C14 C15 . . . . 56.9(3) ?
    C13 C14 C15 C16 . . . . -56.9(3) ?
    C14 C15 C16 C17 . . . . 55.5(4) ?
    C13 C12 C17 C16 . . . . 57.0(3) ?
    S1 C12 C17 C16 . . . . -178.1(2) ?
    C15 C16 C17 C12 . . . . -55.6(3) ?
    C8 C9 C18 C23 . . . . -178.5(2) ?
    N1 C9 C18 C23 . . . . 0.5(3) ?
    C8 C9 C18 C19 . . . . 0.7(4) ?
    N1 C9 C18 C19 . . . . 179.66(19) ?
    C23 C18 C19 C20 . . . . -0.1(3) ?
    C9 C18 C19 C20 . . . . -179.3(2) ?
    C18 C19 C20 C21 . . . . -0.2(4) ?
    C19 C20 C21 C22 . . . . 0.3(4) ?
    C19 C20 C21 C24 . . . . -179.7(2) ?
    C20 C21 C22 C23 . . . . -0.2(4) ?
    C24 C21 C22 C23 . . . . 179.8(2) ?
    C21 C22 C23 C18 . . . . -0.1(4) ?
    C19 C18 C23 C22 . . . . 0.2(3) ?
    C9 C18 C23 C22 . . . . 179.5(2) ?
loop_
    _geom_hbond_atom_site_label_D
    _geom_hbond_atom_site_label_H
    _geom_hbond_atom_site_label_A
    _geom_hbond_site_symmetry_A
    _geom_hbond_distance_DH
    _geom_hbond_distance_HA
    _geom_hbond_distance_DA
    _geom_hbond_angle_DHA
    N1 H1 O1 1 0.82(2) 2.30(2) 2.755(2) 115(2)
    C19 H19 S1 1 0.93 2.62 3.347(2) 135
    C22 H22 O2 2_565 0.93 2.58 3.224(3) 127
