# Supplementary material for: 3-Cyclo­hexyl­sulfan­yl-2-(4-methyl­phen­yl)-5,7-dinitro-1H-indole
Source: Acta Crystallogr Sect E Struct Rep Online. 2008 Sep 6;64(Pt 10):o1890. doi: 10.1107/S1600536808027682 (PMC2959479; doi:10.1107/S1600536808027682)
Supplement: Supplementary file 2 [file e-64-o1890-Isup2.hkl]

#
# h,k,l, Fc-squared, Fo-squared, sigma(Fo-squared) and status flag
#
data_I
_shelx_title ' PPDER in P-1'
_shelx_refln_list_code          4
_shelx_F_calc_maximum      189.49
_exptl_crystal_F_000       432.00
_reflns_d_resolution_high  0.7605
 
loop_
 _symmetry_equiv_pos_as_xyz
 'x, y, z'
 '-x, -y, -z'
 
_cell_length_a     6.1009
_cell_length_b     8.5237
_cell_length_c    19.1522
_cell_angle_alpha  83.551
_cell_angle_beta   84.184
_cell_angle_gamma  81.157
 
_shelx_F_squared_multiplier     1.000
 
loop_
 _refln_index_h
 _refln_index_k
 _refln_index_l
 _refln_F_squared_calc
 _refln_F_squared_meas
 _refln_F_squared_sigma
 _refln_observed_status
   1   0   0      510.78      505.58     21.56 o
   2   0   0      104.45      100.50      5.78 o
   3   0   0      359.18      372.56     17.84 o
   4   0   0      402.26      377.94     12.94 o
   5   0   0       44.83       35.96      4.27 o
   6   0   0        0.05       -1.61      1.61 o
   7   0   0        0.85        2.22      4.04 o
  -7   1   0        0.13       -2.73      3.48 o
  -6   1   0       29.76       31.90      2.04 o
  -5   1   0        0.32       -0.60      0.60 o
  -4   1   0        0.62        1.61      0.40 o
  -3   1   0       15.21       12.36      0.64 o
  -2   1   0      148.92      140.36      2.81 o
  -1   1   0     1240.20     1333.94     17.97 o
   0   1   0     2351.47     2402.69     42.10 o
   1   1   0     1443.81     1493.00     24.48 o
   2   1   0      151.54      140.02      2.68 o
   3   1   0      242.84      239.03      8.20 o
   4   1   0       17.09       19.96      1.75 o
   5   1   0       23.64       23.87      2.22 o
   6   1   0       47.80       53.26      3.50 o
   7   1   0        2.08       -2.26      3.96 o
  -7   2   0        0.02       -0.63      0.87 o
  -6   2   0       19.89       21.10      0.97 o
  -5   2   0       77.32       72.19      1.87 o
  -4   2   0      339.73      351.99      5.73 o
  -3   2   0      373.84      345.69      4.62 o
  -2   2   0     1086.21     1202.52     17.00 o
  -1   2   0      251.27      272.41      3.47 o
   0   2   0      767.18      792.26     11.81 o
   1   2   0     4783.82     5085.16     57.68 o
   2   2   0      688.64      688.74     10.59 o
   3   2   0       34.00       25.24      0.90 o
   4   2   0      189.36      183.95      3.44 o
   5   2   0       58.25       64.87      1.68 o
   6   2   0        0.10        1.35      3.56 o
   7   2   0        4.66        1.46      4.15 o
  -7   3   0        0.00        0.64      0.85 o
  -6   3   0       29.72       30.67      1.58 o
  -5   3   0       11.77       12.52      1.56 o
  -4   3   0      113.71      110.98      2.91 o
  -3   3   0       10.98       12.76      0.62 o
  -2   3   0      996.56     1079.83     14.54 o
  -1   3   0      824.24      818.16     10.00 o
   0   3   0      515.66      524.77      7.46 o
   1   3   0        0.07       -0.35      0.35 o
   2   3   0       14.84       13.58      0.57 o
   3   3   0       15.49       16.75      0.77 o
   4   3   0        8.48       10.60      0.79 o
   5   3   0       17.80       20.77      1.16 o
   6   3   0       49.66       49.05      2.12 o
   7   3   0        0.24        2.93      1.45 o
  -6   4   0        2.78        3.93      1.05 o
  -5   4   0        0.80        0.07      0.95 o
  -4   4   0       82.03       76.84      2.00 o
  -3   4   0        0.15       -0.37      0.37 o
  -2   4   0       43.79       39.09      1.16 o
  -1   4   0      238.23      268.77      3.65 o
   0   4   0       38.88       33.29      0.84 o
   1   4   0      679.19      726.07      9.98 o
   2   4   0       42.82       40.12      1.20 o
   3   4   0       60.70       57.38      1.52 o
   4   4   0       17.10       15.40      1.04 o
   5   4   0       19.56       18.00      1.20 o
   6   4   0       12.78       14.89      1.18 o
   7   4   0       54.79       61.94      2.96 o
  -6   5   0        7.53       11.49      1.74 o
  -5   5   0       72.76       72.88      3.46 o
  -4   5   0      211.35      236.02      5.77 o
  -3   5   0       76.00       72.62      1.95 o
  -2   5   0       68.25       73.85      1.90 o
  -1   5   0      354.44      370.72      5.55 o
   0   5   0     1487.15     1424.00     18.17 o
   1   5   0        8.32        6.58      0.65 o
   2   5   0       26.57       21.41      0.98 o
   3   5   0        0.46       -0.63      0.63 o
   4   5   0      109.01      105.77      2.94 o
   5   5   0       50.18       52.80      2.26 o
   6   5   0        0.88        2.07      1.00 o
   7   5   0       20.21       26.71      2.15 o
  -6   6   0       11.83       15.47      3.56 o
  -5   6   0       21.72       23.01      1.73 o
  -4   6   0        0.01       -0.83      1.21 o
  -3   6   0      632.98      609.06     13.41 o
  -2   6   0       10.03        9.75      1.00 o
  -1   6   0      208.95      189.67      3.13 o
   0   6   0        0.59       -0.11      0.79 o
   1   6   0       25.48       24.93      1.13 o
   2   6   0       15.74       15.44      1.10 o
   3   6   0      127.27      114.09      2.33 o
   4   6   0       16.10       13.76      1.60 o
   5   6   0        2.85        3.00      1.17 o
   6   6   0        0.02       -0.26      1.29 o
   7   6   0        4.18        7.29      1.72 o
  -5   7   0       30.60       39.01      2.36 o
  -4   7   0        5.24        4.32      1.45 o
  -3   7   0        1.80        0.06      1.46 o
  -2   7   0      219.90      227.62      5.49 o
  -1   7   0      300.16      301.31      6.74 o
   0   7   0        1.55        1.00      0.90 o
   1   7   0      101.92      102.18      2.81 o
   2   7   0       25.76       21.84      1.09 o
   3   7   0       26.62       25.51      1.60 o
   4   7   0        2.40        4.11      1.27 o
   5   7   0       35.11       37.24      2.63 o
   6   7   0        1.55       -0.53      2.74 o
  -4   8   0        1.26        2.49      1.31 o
  -3   8   0       16.44       15.81      1.90 o
  -2   8   0       22.21       18.66      1.82 o
  -1   8   0       21.86       22.48      1.83 o
   0   8   0        9.75       10.16      1.57 o
   1   8   0       28.89       23.38      1.72 o
   2   8   0        3.95        1.58      0.89 o
   3   8   0       10.68        8.23      1.30 o
   4   8   0       32.22       40.15      2.46 o
   5   8   0        8.32        9.27      1.98 o
   6   8   0       17.24       23.13      2.56 o
  -3   9   0       14.82       16.46      2.30 o
  -2   9   0        3.31        5.43      1.92 o
  -1   9   0       53.76       50.18      2.65 o
   0   9   0        5.93        5.54      1.43 o
   1   9   0        5.11        6.01      1.40 o
   2   9   0       78.89       84.45      2.88 o
   3   9   0        0.74        0.09      1.23 o
   4   9   0        6.36        4.89      1.75 o
   5   9   0        7.89       11.57      2.21 o
  -2  10   0        5.31        9.62      2.74 o
  -1  10   0       56.71       56.52      2.97 o
   0  10   0        4.36        3.15      1.52 o
   1  10   0       25.35       28.66      2.22 o
   2  10   0       34.71       40.17      3.13 o
   3  10   0        0.05        0.46      2.29 o
   4  10   0        3.00       -0.44      4.15 o
   1  11   0        6.58        9.39      1.74 o
   2  11   0        5.56        8.39      3.11 o
  -2 -11   1        0.03        2.10      3.76 o
  -1 -11   1        0.36        0.36      1.86 o
  -4 -10   1       12.40       14.44      5.14 o
  -3 -10   1       26.47       25.21      4.04 o
  -2 -10   1        9.84        7.69      1.83 o
  -1 -10   1        0.68       -0.31      1.33 o
   0 -10   1       54.82       63.76      3.43 o
   1 -10   1       12.00        9.90      1.85 o
   2 -10   1        4.12        3.15      2.29 o
  -5  -9   1        0.82       -1.84      1.84 o
  -4  -9   1        7.82        8.82      2.51 o
  -3  -9   1       23.02       24.02      2.32 o
  -2  -9   1       38.42       39.52      2.01 o
  -1  -9   1        0.95        1.35      1.44 o
   0  -9   1        0.66        0.59      1.42 o
   1  -9   1       59.48       57.80      3.14 o
   2  -9   1        4.19        4.28      2.33 o
   3  -9   1        1.21        1.91      1.45 o
  -6  -8   1        1.55        1.51      1.66 o
  -5  -8   1        1.46        0.00      1.65 o
  -4  -8   1        9.20        5.84      1.85 o
  -3  -8   1       35.79       40.06      1.97 o
  -2  -8   1       35.45       39.57      1.92 o
  -1  -8   1       16.86       17.38      1.80 o
   0  -8   1       32.32       35.54      2.28 o
   1  -8   1      205.71      217.76      5.53 o
   2  -8   1       69.03       60.19      2.74 o
   3  -8   1        2.69        1.68      1.63 o
   4  -8   1        1.22        0.77      1.18 o
  -6  -7   1        3.29        1.22      1.51 o
  -5  -7   1       11.14       11.24      1.85 o
  -4  -7   1       24.05       22.42      2.20 o
  -3  -7   1       15.40       16.19      1.75 o
  -2  -7   1        6.85        4.75      0.85 o
  -1  -7   1      117.06      101.62      2.83 o
   0  -7   1       96.37       88.92      2.65 o
   1  -7   1       10.61        9.31      1.27 o
   2  -7   1       39.12       46.46      2.39 o
   3  -7   1       84.59       84.64      5.48 o
   4  -7   1       54.77       53.31      3.02 o
   5  -7   1        0.30        1.35      1.25 o
  -7  -6   1        1.39        0.25      1.56 o
  -6  -6   1        0.99        1.53      1.38 o
  -5  -6   1       35.68       41.28      2.22 o
  -4  -6   1        3.88        4.17      1.00 o
  -3  -6   1       71.43       74.48      1.76 o
  -2  -6   1        8.57        4.60      0.81 o
  -1  -6   1       49.76       51.68      1.68 o
   0  -6   1      568.50      535.26      9.57 o
   1  -6   1       11.57       12.05      0.77 o
   2  -6   1      120.14      127.22      2.91 o
   3  -6   1      128.21      132.51      4.15 o
   4  -6   1       34.40       40.22      2.43 o
   5  -6   1       26.44       34.01      2.02 o
   6  -6   1        0.32        4.75      2.93 o
  -7  -5   1        3.04        3.59      1.19 o
  -6  -5   1       34.42       35.98      3.36 o
  -5  -5   1       30.83       29.60      1.73 o
  -4  -5   1       25.94       28.02      1.50 o
  -3  -5   1      169.21      174.27      3.21 o
  -2  -5   1        4.87        1.05      0.69 o
  -1  -5   1      464.31      420.88      6.54 o
   0  -5   1     1163.02     1132.29     14.59 o
   1  -5   1      244.43      242.19      3.85 o
   2  -5   1       54.93       58.51      1.75 o
   3  -5   1       49.50       49.16      1.60 o
   4  -5   1       37.39       39.20      1.94 o
   5  -5   1        1.10        1.91      1.53 o
   6  -5   1        2.19        1.78      1.38 o
  -7  -4   1        5.99        2.76      1.04 o
  -6  -4   1        2.66        2.45      0.85 o
  -5  -4   1       14.20       14.23      1.96 o
  -4  -4   1      190.57      173.41      3.94 o
  -3  -4   1       53.23       49.35      1.58 o
  -2  -4   1     2552.76     2739.80     36.39 o
  -1  -4   1     1520.24     1614.12     21.50 o
   0  -4   1      379.76      362.06      4.73 o
   1  -4   1       32.06       39.28      1.02 o
   2  -4   1       30.72       29.78      1.02 o
   3  -4   1       39.20       34.75      1.31 o
   4  -4   1       39.99       42.30      1.48 o
   5  -4   1       16.38       14.88      1.64 o
   6  -4   1        7.27        7.75      1.30 o
  -7  -3   1        2.12       -0.20      0.75 o
  -6  -3   1        1.05        0.02      0.63 o
  -5  -3   1        0.70       -0.24      0.57 o
  -4  -3   1      292.72      320.58      5.73 o
  -3  -3   1      121.79      129.53      2.43 o
  -2  -3   1      316.56      318.35      4.59 o
  -1  -3   1       74.46       94.93      1.76 o
   0  -3   1       92.07       93.82      1.40 o
   1  -3   1      620.98      621.34      8.49 o
   2  -3   1       53.98       77.22      1.43 o
   3  -3   1       49.22       56.71      1.33 o
   4  -3   1       75.71       79.28      2.30 o
   5  -3   1      102.85      103.19      3.24 o
   6  -3   1        0.02       -0.72      0.72 o
   7  -3   1        3.21        5.93      1.32 o
  -7  -2   1       25.83       16.93      5.58 o
  -6  -2   1        0.13       -2.81      2.81 o
  -5  -2   1        1.59        1.79      0.73 o
  -4  -2   1       53.22       47.01      1.70 o
  -3  -2   1        0.89        0.36      0.38 o
  -2  -2   1      322.28      325.75      5.17 o
  -1  -2   1    21134.75    21678.07    255.65 o
   0  -2   1      326.52      340.73      4.48 o
   1  -2   1       11.92       17.02      0.52 o
   2  -2   1       63.60       77.28      1.49 o
   3  -2   1        6.81        5.35      0.34 o
   4  -2   1      260.69      259.24      4.56 o
   5  -2   1      308.79      310.31      6.60 o
   6  -2   1        0.05       -0.58      0.58 o
   7  -2   1       24.97       34.32      2.06 o
  -7  -1   1        0.08       -3.44      3.72 o
  -6  -1   1       56.62       67.09      4.03 o
  -5  -1   1       10.19       10.36      1.60 o
  -4  -1   1        4.00        6.10      1.78 o
  -3  -1   1       64.42       62.22      1.78 o
  -2  -1   1     1218.14     1178.23     21.55 o
  -1  -1   1     1477.78     1536.12     21.56 o
   0  -1   1      684.93      679.22      8.97 o
   1  -1   1      880.82      936.79     15.00 o
   2  -1   1      397.40      403.00      6.30 o
   3  -1   1       14.34        9.03      0.48 o
   4  -1   1      147.89      165.45      3.41 o
   5  -1   1      140.58      142.99      3.51 o
   6  -1   1        0.60       -0.12      2.55 o
   7  -1   1        6.20        4.27      4.11 o
  -7   0   1        3.11        0.91      3.76 o
  -6   0   1      151.45      158.69      8.57 o
  -5   0   1      243.44      259.15      9.82 o
  -4   0   1      276.80      285.17     10.17 o
  -3   0   1      590.04      644.34     28.45 o
  -2   0   1      560.47      553.89     17.19 o
  -1   0   1       73.03       63.53      1.24 o
   0   0   1      800.30       -0.02      0.02 o
   1   0   1      318.90      290.58     11.60 o
   2   0   1       56.48       52.03      3.76 o
   3   0   1     1417.01     1434.95     61.25 o
   4   0   1       46.14       40.71      4.87 o
   5   0   1        6.72        3.03      1.47 o
   6   0   1       94.13      101.60      5.47 o
   7   0   1       37.49       37.51      6.65 o
  -7   1   1        9.66       13.29      4.95 o
  -6   1   1       22.91       22.49      2.95 o
  -5   1   1       89.75       94.21      2.36 o
  -4   1   1      126.87      130.31      2.92 o
  -3   1   1        6.53       16.66      1.50 o
  -2   1   1      125.24      119.39      2.21 o
  -1   1   1     3851.09     4019.39     53.43 o
   0   1   1       67.68       72.60      2.04 o
   1   1   1     4249.29     4477.63     79.85 o
   2   1   1      569.22      603.94     12.40 o
   3   1   1     1839.39     1840.04     77.83 o
   4   1   1       80.46       99.36      4.40 o
   5   1   1       49.25       43.21      3.03 o
   6   1   1       12.97       14.16      2.02 o
   7   1   1       26.31       31.77      6.25 o
  -7   2   1        0.17       -0.68      0.68 o
  -6   2   1        7.47        7.45      0.75 o
  -5   2   1      235.44      233.56      4.51 o
  -4   2   1       18.68       12.51      0.84 o
  -3   2   1        0.31       -0.32      0.32 o
  -2   2   1       43.05       48.06      0.99 o
  -1   2   1     2675.08     2853.19     32.62 o
   0   2   1      725.78      799.83     15.82 o
   1   2   1     3353.15     3733.29     43.09 o
   2   2   1      474.92      497.97      7.20 o
   3   2   1       56.35       54.07      1.41 o
   4   2   1       27.06       30.79      1.59 o
   5   2   1       61.75       65.61      1.70 o
   6   2   1       82.41       88.23      8.74 o
   7   2   1        0.16        0.24      4.19 o
   8   2   1        5.87        6.57      5.10 o
  -7   3   1        7.10        9.89      1.68 o
  -6   3   1       12.00       11.59      1.10 o
  -5   3   1        0.38        0.22      0.63 o
  -4   3   1      165.08      173.02      3.49 o
  -3   3   1      138.16      142.88      2.43 o
  -2   3   1      318.59      372.14      5.30 o
  -1   3   1      106.53      135.98      1.98 o
   0   3   1      453.18      441.10      6.23 o
   1   3   1        1.35        1.62      0.35 o
   2   3   1      496.65      527.75      7.75 o
   3   3   1      211.35      207.15      3.10 o
   4   3   1      309.27      309.98      5.51 o
   5   3   1      145.00      150.64      4.50 o
   6   3   1        8.15       13.45      2.63 o
   7   3   1       82.08      102.82      4.78 o
  -6   4   1       24.56       32.14      2.13 o
  -5   4   1       18.04       17.97      1.33 o
  -4   4   1      509.79      492.81      8.10 o
  -3   4   1      193.65      193.73      3.81 o
  -2   4   1      227.88      235.71      3.87 o
  -1   4   1      325.18      357.20      4.69 o
   0   4   1      294.83      313.28      4.15 o
   1   4   1       26.20       26.02      0.87 o
   2   4   1       99.81       82.89      1.57 o
   3   4   1       24.30       24.95      0.98 o
   4   4   1       75.93       75.16      1.94 o
   5   4   1        1.04        0.24      0.69 o
   6   4   1       13.39       16.51      1.22 o
   7   4   1        1.56        2.02      1.07 o
  -6   5   1        4.94        4.63      1.54 o
  -5   5   1        5.39        6.75      1.47 o
  -4   5   1        9.14        9.95      1.14 o
  -3   5   1      209.72      215.14      4.05 o
  -2   5   1      159.88      168.18      3.31 o
  -1   5   1       38.54       47.10      1.34 o
   0   5   1        0.17       -0.55      0.55 o
   1   5   1      191.64      197.40      3.44 o
   2   5   1      301.31      308.83      4.74 o
   3   5   1      211.68      214.04      3.99 o
   4   5   1        7.48        4.23      1.33 o
   5   5   1       11.31        8.61      1.16 o
   6   5   1       53.36       47.76      2.83 o
   7   5   1        0.87        0.92      1.09 o
  -6   6   1        0.28       -1.70      2.41 o
  -5   6   1        0.98        0.34      1.00 o
  -4   6   1       30.75       30.82      1.97 o
  -3   6   1       14.31       11.18      1.57 o
  -2   6   1      677.60      695.69     11.29 o
  -1   6   1      387.91      380.33      6.03 o
   0   6   1      108.20      115.12      2.51 o
   1   6   1      301.57      314.53      5.21 o
   2   6   1      194.83      183.99      3.24 o
   3   6   1       80.69       86.17      2.06 o
   4   6   1        4.39        3.17      0.84 o
   5   6   1        5.16        5.26      1.28 o
   6   6   1       15.75       17.48      1.94 o
   7   6   1        8.02        9.51      2.51 o
  -5   7   1        2.13       -0.88      1.15 o
  -4   7   1       15.98       18.28      1.86 o
  -3   7   1        3.02        4.03      1.42 o
  -2   7   1       58.50       57.95      2.47 o
  -1   7   1       33.69       33.59      1.88 o
   0   7   1       22.08       19.84      1.37 o
   1   7   1        0.27       -0.72      0.72 o
   2   7   1      136.72      142.52      2.80 o
   3   7   1       22.78       20.00      1.21 o
   4   7   1       15.59       17.17      1.67 o
   5   7   1        2.26        4.00      2.02 o
   6   7   1        1.54        1.86      1.55 o
  -4   8   1       11.28       11.17      1.68 o
  -3   8   1        6.25        6.34      1.58 o
  -2   8   1       22.54       18.90      2.13 o
  -1   8   1       32.80       33.80      1.92 o
   0   8   1       23.30       20.47      1.65 o
   1   8   1       92.31       91.94      2.58 o
   2   8   1       54.46       54.06      1.97 o
   3   8   1       26.21       27.34      1.47 o
   4   8   1       13.54       11.53      1.64 o
   5   8   1        9.17        5.69      1.84 o
   6   8   1        4.86        4.68      1.80 o
  -3   9   1        2.13        6.23      1.69 o
  -2   9   1       11.72        9.95      2.16 o
  -1   9   1        1.28       -0.55      1.38 o
   0   9   1       32.55       32.70      2.12 o
   1   9   1        3.48        5.56      1.35 o
   2   9   1        0.05       -1.11      1.11 o
   3   9   1       15.29       16.22      1.67 o
   4   9   1       48.42       52.94      2.97 o
   5   9   1        3.62        4.64      1.98 o
  -2  10   1        4.37        2.72      2.30 o
  -1  10   1        2.09        1.57      1.55 o
   0  10   1       20.29       18.54      2.04 o
   1  10   1       15.85       13.99      1.80 o
   2  10   1       31.78       31.68      2.57 o
   3  10   1        5.55        6.59      2.69 o
   4  10   1       13.50       11.55      4.83 o
   0  11   1       14.38       19.88      3.56 o
   1  11   1       26.93       29.57      2.38 o
   2  11   1        8.40       13.28      3.27 o
  -1 -11   2        2.45        2.06      3.09 o
  -4 -10   2        7.14       13.89      4.79 o
  -3 -10   2       10.99       10.97      3.68 o
  -2 -10   2        3.36        1.04      1.59 o
  -1 -10   2       29.17       31.30      2.28 o
   0 -10   2       80.53       97.00      4.28 o
   1 -10   2        0.03       -0.24      2.72 o
   2 -10   2        8.57        4.63      3.44 o
  -5  -9   2        1.73        1.05      3.23 o
  -4  -9   2       23.05       26.73      2.91 o
  -3  -9   2       12.88       10.17      1.96 o
  -2  -9   2        2.27        1.57      1.29 o
  -1  -9   2        3.89        3.82      1.59 o
   0  -9   2       61.97       73.49      3.52 o
   1  -9   2       93.35       98.30      4.10 o
   2  -9   2        2.88        0.27      2.31 o
   3  -9   2        0.07        1.13      1.86 o
  -6  -8   2        1.25        1.95      1.83 o
  -5  -8   2        4.67        0.41      1.70 o
  -4  -8   2        0.48       -1.55      1.55 o
  -3  -8   2       34.54       34.69      1.88 o
  -2  -8   2        0.71        0.34      1.06 o
  -1  -8   2        9.77        6.91      1.50 o
   0  -8   2       35.69       34.53      2.25 o
   1  -8   2        7.15        8.18      1.57 o
   2  -8   2      223.30      226.96      5.79 o
   3  -8   2        4.95        1.96      1.59 o
   4  -8   2       12.75       18.50      2.05 o
  -6  -7   2       14.18       12.88      2.04 o
  -5  -7   2        2.81       -0.23      2.31 o
  -4  -7   2        1.30       -1.57      1.57 o
  -3  -7   2        0.65       -1.22      1.22 o
  -2  -7   2       30.68       29.84      1.36 o
  -1  -7   2        5.03        1.94      1.04 o
   0  -7   2       52.22       57.59      2.19 o
   1  -7   2       22.90       24.39      1.63 o
   2  -7   2       14.48       11.71      1.43 o
   3  -7   2       22.25       26.52      2.32 o
   4  -7   2       36.95       40.66      3.42 o
   5  -7   2       14.15       17.59      2.02 o
  -7  -6   2        2.61        4.39      1.60 o
  -6  -6   2        0.94       -0.62      1.38 o
  -5  -6   2        5.00        5.69      1.55 o
  -4  -6   2        2.69        4.45      1.45 o
  -3  -6   2      403.61      384.17      6.34 o
  -2  -6   2      424.01      438.27      7.03 o
  -1  -6   2       57.22       50.11      1.57 o
   0  -6   2       14.40       14.99      0.98 o
   1  -6   2       25.55       26.66      1.06 o
   2  -6   2       95.11       92.76      2.64 o
   3  -6   2      230.06      231.81      6.06 o
   4  -6   2        9.16       11.42      1.60 o
   5  -6   2        2.39        1.00      1.33 o
   6  -6   2       46.40       66.04      6.01 o
  -7  -5   2        4.67        4.64      1.21 o
  -6  -5   2        0.38        1.36      1.03 o
  -5  -5   2       55.72       52.68      2.36 o
  -4  -5   2      139.09      143.45      3.66 o
  -3  -5   2       22.21       22.55      1.16 o
  -2  -5   2      264.70      243.51      3.94 o
  -1  -5   2       78.26       78.41      1.78 o
   0  -5   2       69.86       63.72      1.58 o
   1  -5   2      670.84      692.63      9.69 o
   2  -5   2       13.33       13.52      0.88 o
   3  -5   2      236.19      245.30      4.49 o
   4  -5   2        2.18        4.45      1.05 o
   5  -5   2       22.58       26.59      2.50 o
   6  -5   2        0.09       -1.26      1.26 o
  -7  -4   2        1.78        0.67      0.97 o
  -6  -4   2       20.08       20.30      1.40 o
  -5  -4   2       66.06       67.44      2.42 o
  -4  -4   2       42.30       45.83      1.75 o
  -3  -4   2      508.70      494.78      8.01 o
  -2  -4   2      230.00      261.82      4.62 o
  -1  -4   2      258.27      252.85      4.13 o
   0  -4   2       16.71       16.69      0.64 o
   1  -4   2      478.94      504.13      6.75 o
   2  -4   2      409.85      389.58      6.04 o
   3  -4   2      448.77      451.41      7.93 o
   4  -4   2      309.28      311.71      5.72 o
   5  -4   2        0.54       -0.95      0.95 o
   6  -4   2        3.14        4.76      1.10 o
  -7  -3   2       18.31       18.13      1.25 o
  -6  -3   2        4.08        2.28      0.91 o
  -5  -3   2        3.94        2.55      0.71 o
  -4  -3   2       10.24        7.30      0.65 o
  -3  -3   2       85.08       71.67      1.75 o
  -2  -3   2      187.98      212.01      3.43 o
  -1  -3   2     1873.38     1973.20     24.68 o
   0  -3   2        2.98        1.93      0.35 o
   1  -3   2        8.00        7.72      0.46 o
   2  -3   2        1.53        0.28      0.29 o
   3  -3   2      150.10      156.50      3.04 o
   4  -3   2        1.17        0.31      0.61 o
   5  -3   2        8.37        7.47      1.55 o
   6  -3   2        2.98        3.29      0.97 o
   7  -3   2        3.71        4.01      0.97 o
  -7  -2   2       15.42       15.75      5.66 o
  -6  -2   2       37.10       31.13      3.56 o
  -5  -2   2       34.57       27.87      1.45 o
  -4  -2   2       30.45       30.12      1.51 o
  -3  -2   2       12.71       11.68      0.49 o
  -2  -2   2      129.96      143.24      2.38 o
  -1  -2   2    35905.96    36653.23    452.73 o
   0  -2   2      614.43      675.41     14.74 o
   1  -2   2        4.96        5.31      0.32 o
   2  -2   2        0.76       -0.11      0.20 o
   3  -2   2      211.86      200.71      3.11 o
   4  -2   2        3.51        2.64      0.48 o
   5  -2   2       97.83      101.70      2.93 o
   6  -2   2       28.26       29.19      1.39 o
   7  -2   2        5.96        6.65      1.35 o
  -7  -1   2       16.30       12.78      5.30 o
  -6  -1   2        0.38        0.82      1.53 o
  -5  -1   2       10.65       10.04      0.99 o
  -4  -1   2        1.74        1.23      0.37 o
  -3  -1   2        5.64        3.51      0.41 o
  -2  -1   2      819.20      800.40     12.50 o
  -1  -1   2       16.71       19.40      0.45 o
   0  -1   2      461.31      441.21      6.27 o
   1  -1   2       65.94       53.68      0.80 o
   2  -1   2      525.59      514.39      6.91 o
   3  -1   2       24.54       27.62      1.44 o
   4  -1   2       11.39       14.76      0.79 o
   5  -1   2       86.06       90.53      2.98 o
   6  -1   2       21.70       20.84      1.57 o
  -7   0   2        9.72        8.43      4.47 o
  -6   0   2       16.47       14.21      3.03 o
  -5   0   2       30.61       32.18      2.79 o
  -4   0   2        0.25       -0.10      0.49 o
  -3   0   2     1208.49     1292.70     23.72 o
  -2   0   2      846.98      888.23     16.34 o
  -1   0   2     1455.89     1440.02     22.25 o
   0   0   2     2496.56     1723.92     77.11 o
   1   0   2     6297.27     6627.68     89.19 o
   2   0   2      442.38      474.02      9.79 o
   3   0   2      313.61      384.30     27.60 o
   4   0   2       98.96       98.16      7.40 o
   5   0   2        6.21        8.82      3.24 o
   6   0   2        1.01        2.93      3.38 o
   7   0   2        2.96       -1.03      3.76 o
  -7   1   2        7.21        9.58      4.47 o
  -6   1   2       23.19       25.79      3.05 o
  -5   1   2       35.88       36.39      3.73 o
  -4   1   2      139.80      145.21      3.23 o
  -3   1   2     1969.09     2123.04     38.64 o
  -2   1   2      873.18      857.86     12.38 o
  -1   1   2     7660.19     7872.55     94.76 o
   0   1   2      528.62      527.90      6.54 o
   1   1   2      646.29      684.97      9.74 o
   2   1   2      303.92      320.65      6.74 o
   3   1   2      306.21      298.40      7.47 o
   4   1   2      208.82      225.81     12.74 o
   5   1   2       23.61       22.00      2.15 o
   6   1   2        1.20        2.49      1.84 o
   7   1   2        0.01       -3.24      3.36 o
  -7   2   2        1.87        2.64      0.76 o
  -6   2   2        2.78        2.30      0.83 o
  -5   2   2       23.70       22.43      1.04 o
  -4   2   2       24.37       28.58      1.17 o
  -3   2   2        9.40        9.91      0.40 o
  -2   2   2     1097.02     1264.78     16.20 o
  -1   2   2        3.35        1.42      0.24 o
   0   2   2     6512.35     6659.58     92.10 o
   1   2   2       44.73       40.76      1.62 o
   2   2   2      503.94      495.75      7.76 o
   3   2   2       16.42       25.25      1.08 o
   4   2   2       32.50       39.25      1.92 o
   5   2   2       32.73       36.74      1.18 o
   6   2   2      126.61      114.47     10.01 o
   7   2   2       49.17       46.65      7.28 o
   8   2   2        2.44        2.37      4.99 o
  -7   3   2        2.33        3.62      1.06 o
  -6   3   2       41.12       42.14      1.64 o
  -5   3   2      156.51      178.47      3.81 o
  -4   3   2        1.36        0.60      0.57 o
  -3   3   2        0.32       -0.26      0.32 o
  -2   3   2      545.28      594.10      7.81 o
  -1   3   2     1002.48     1042.16     12.65 o
   0   3   2      507.25      534.58     10.01 o
   1   3   2      639.34      621.86      8.10 o
   2   3   2      544.83      615.10      8.96 o
   3   3   2      250.64      215.83      3.22 o
   4   3   2       25.65       29.51      1.06 o
   5   3   2       30.57       24.52      1.41 o
   6   3   2       30.19       30.80      1.66 o
   7   3   2      182.26      195.98     12.64 o
  -6   4   2       17.94       20.08      1.51 o
  -5   4   2        9.34        7.97      1.11 o
  -4   4   2      665.84      645.16     10.38 o
  -3   4   2      229.33      241.12      4.32 o
  -2   4   2       17.51       21.32      0.86 o
  -1   4   2       32.22       43.60      1.07 o
   0   4   2       23.97       20.75      0.62 o
   1   4   2      106.82       89.87      1.68 o
   2   4   2       89.48       54.66      1.27 o
   3   4   2      213.03      199.93      3.60 o
   4   4   2       43.37       38.39      1.38 o
   5   4   2       24.59       26.49      1.42 o
   6   4   2        3.76        2.82      0.86 o
   7   4   2       57.28       57.94      2.32 o
  -6   5   2        7.98       15.17      1.91 o
  -5   5   2        0.28        0.36      1.23 o
  -4   5   2        9.10       12.82      1.20 o
  -3   5   2      492.99      503.46      7.86 o
  -2   5   2       34.65       33.21      1.25 o
  -1   5   2       17.31       12.55      0.78 o
   0   5   2      294.92      293.25      4.10 o
   1   5   2      213.29      210.78      3.10 o
   2   5   2        1.76        0.56      0.72 o
   3   5   2       16.91       10.13      0.88 o
   4   5   2      208.23      208.48      4.25 o
   5   5   2       18.17       18.94      1.40 o
   6   5   2        7.96       12.47      1.71 o
   7   5   2       18.62       23.85      1.72 o
  -5   6   2        0.19       -0.64      1.00 o
  -4   6   2       25.70       28.92      1.92 o
  -3   6   2        0.27       -1.29      1.29 o
  -2   6   2        0.20        0.44      0.77 o
  -1   6   2       34.83       29.75      1.10 o
   0   6   2       95.58      101.65      2.20 o
   1   6   2       56.25       46.93      1.34 o
   2   6   2      106.69      110.44      2.42 o
   3   6   2       15.70       19.37      1.04 o
   4   6   2        8.39        9.75      1.03 o
   5   6   2      107.33      114.42      4.90 o
   6   6   2       22.95       24.46      2.13 o
   7   6   2        7.98       10.05      1.79 o
  -5   7   2        1.81        0.63      1.22 o
  -4   7   2       42.70       47.93      2.62 o
  -3   7   2       26.07       24.33      2.11 o
  -2   7   2      124.63      120.64      3.35 o
  -1   7   2        3.17        0.96      0.99 o
   0   7   2      191.29      173.03      3.43 o
   1   7   2      307.97      300.99      5.19 o
   2   7   2       89.70       81.97      2.11 o
   3   7   2        0.47       -1.36      1.36 o
   4   7   2        0.22        0.38      1.10 o
   5   7   2       67.86       72.03      4.26 o
   6   7   2       34.78       36.82      2.72 o
  -4   8   2        0.41       -1.10      1.10 o
  -3   8   2        0.51        0.01      1.30 o
  -2   8   2      122.08      115.46      3.46 o
  -1   8   2       18.14       15.40      1.50 o
   0   8   2        7.67        8.08      1.58 o
   1   8   2       27.15       25.62      1.44 o
   2   8   2        0.44       -0.56      0.81 o
   3   8   2        0.47       -0.73      0.73 o
   4   8   2        2.89        2.66      1.40 o
   5   8   2       16.03       18.17      2.43 o
   6   8   2       19.32       21.66      2.51 o
  -3   9   2        2.02        2.71      1.62 o
  -2   9   2       34.60       31.09      2.85 o
  -1   9   2       28.21       26.74      2.11 o
   0   9   2        4.52        5.68      1.74 o
   1   9   2        0.62        0.04      1.04 o
   2   9   2       39.13       42.68      2.28 o
   3   9   2        5.32        6.33      1.55 o
   4   9   2        1.44       -0.80      1.50 o
   5   9   2        2.39        0.81      1.86 o
  -2  10   2        1.53        1.07      2.17 o
  -1  10   2       28.69       27.01      2.27 o
   0  10   2        9.20        8.10      2.13 o
   1  10   2        3.11        3.55      1.47 o
   2  10   2       41.44       48.83      3.47 o
   3  10   2        4.79        0.55      3.20 o
   4  10   2        0.30       -1.07      3.72 o
   0  11   2       28.09       32.04      3.28 o
   1  11   2        1.52        1.83      1.49 o
   2  11   2        4.20        4.24      2.10 o
  -3 -10   3       15.88       17.87      3.62 o
  -2 -10   3       10.51       14.47      2.12 o
  -1 -10   3        7.67        8.44      2.18 o
   0 -10   3       13.32       16.50      2.27 o
   1 -10   3       20.08       18.17      2.69 o
   2 -10   3        0.23        0.51      3.24 o
  -5  -9   3        0.03        0.09      1.73 o
  -4  -9   3        1.29       -1.65      1.89 o
  -3  -9   3        3.86        4.83      2.84 o
  -2  -9   3       33.54       30.04      2.12 o
  -1  -9   3      127.35      131.94      6.67 o
   0  -9   3        3.14        2.10      1.50 o
   1  -9   3        3.85        4.75      1.68 o
   2  -9   3       52.87       59.12      4.55 o
   3  -9   3       34.54       32.47      5.08 o
  -5  -8   3       12.61       14.93      2.33 o
  -4  -8   3        0.69       -0.82      1.78 o
  -3  -8   3        2.44        2.20      1.29 o
  -2  -8   3       36.41       37.76      1.95 o
  -1  -8   3      101.87      110.34      4.01 o
   0  -8   3       13.67       15.04      1.75 o
   1  -8   3        9.33        9.80      1.68 o
   2  -8   3        1.59        0.29      1.32 o
   3  -8   3        3.39        2.75      1.62 o
   4  -8   3        9.85       13.29      1.94 o
  -6  -7   3        0.95       -1.26      1.47 o
  -5  -7   3        0.00       -1.33      1.33 o
  -4  -7   3       18.17       16.83      2.12 o
  -3  -7   3        8.79        3.68      1.28 o
  -2  -7   3       27.83       30.10      1.40 o
  -1  -7   3      116.93      121.47      3.48 o
   0  -7   3      207.63      199.84      4.97 o
   1  -7   3        4.79        5.15      1.15 o
   2  -7   3       96.63       99.46      3.25 o
   3  -7   3       59.03       60.15      3.25 o
   4  -7   3       11.86       10.04      1.74 o
   5  -7   3        4.80        2.24      1.51 o
  -7  -6   3        0.03        1.14      1.58 o
  -6  -6   3        9.22       13.86      1.89 o
  -5  -6   3       11.02       11.45      1.72 o
  -4  -6   3       14.65       13.70      1.31 o
  -3  -6   3      638.25      628.25     10.40 o
  -2  -6   3        0.58        1.11      0.60 o
  -1  -6   3       29.03       24.99      1.16 o
   0  -6   3        0.29        0.20      0.60 o
   1  -6   3      127.23      124.71      2.47 o
   2  -6   3        0.15       -0.58      0.78 o
   3  -6   3        8.68        7.51      1.35 o
   4  -6   3       11.18        9.91      1.80 o
   5  -6   3        7.91        6.24      1.47 o
  -7  -5   3        0.30       -1.33      1.33 o
  -6  -5   3        9.57       10.66      1.34 o
  -5  -5   3       23.62       29.93      1.78 o
  -4  -5   3        8.69        7.10      0.88 o
  -3  -5   3      255.78      257.60      4.74 o
  -2  -5   3      208.79      207.23      3.51 o
  -1  -5   3       24.74       24.56      0.99 o
   0  -5   3       78.76       72.24      1.67 o
   1  -5   3      128.15      121.56      2.30 o
   2  -5   3        7.71        7.57      0.77 o
   3  -5   3       34.03       33.18      1.32 o
   4  -5   3      138.61      140.78      3.96 o
   5  -5   3        0.01       -0.38      1.38 o
   6  -5   3       10.61       15.56      2.28 o
  -7  -4   3        0.17       -0.94      1.00 o
  -6  -4   3        8.57        7.51      1.39 o
  -5  -4   3       33.60       33.02      2.16 o
  -4  -4   3        0.11       -0.15      0.72 o
  -3  -4   3      119.84      123.24      2.38 o
  -2  -4   3     6861.59     6927.16     96.38 o
  -1  -4   3     1520.19     1574.84     21.04 o
   0  -4   3      384.98      382.47      5.26 o
   1  -4   3      103.10      104.34      1.85 o
   2  -4   3      191.44      169.94      3.01 o
   3  -4   3       62.03       57.45      1.56 o
   4  -4   3      114.51      120.46      2.73 o
   5  -4   3        5.58        7.24      1.21 o
   6  -4   3       30.20       39.43      3.43 o
  -7  -3   3       29.96       29.70      1.61 o
  -6  -3   3        0.12       -0.79      0.79 o
  -5  -3   3      102.75      102.75      2.95 o
  -4  -3   3       31.21       28.22      1.14 o
  -3  -3   3      104.31       93.78      1.94 o
  -2  -3   3      934.10      979.60     13.23 o
  -1  -3   3     1245.97     1296.88     16.39 o
   0  -3   3     2540.10     2623.21     31.14 o
   1  -3   3       69.00       69.10      1.37 o
   2  -3   3       23.05       12.53      0.56 o
   3  -3   3       70.29       84.20      1.92 o
   4  -3   3      153.24      159.45      3.10 o
   5  -3   3        5.67        3.69      0.99 o
   6  -3   3        8.73        9.89      1.17 o
   7  -3   3       22.22       27.31      3.73 o
  -7  -2   3       18.11       16.74      5.74 o
  -6  -2   3       71.81       77.29      4.15 o
  -5  -2   3       41.86       41.09      3.38 o
  -4  -2   3      259.97      280.52      5.00 o
  -3  -2   3        9.56       10.02      0.45 o
  -2  -2   3      124.46      122.45      1.97 o
  -1  -2   3      612.26      681.23      9.73 o
   0  -2   3     3132.88     3284.88     75.30 o
   1  -2   3      186.91      180.09      2.68 o
   2  -2   3     1297.86     1437.62     19.15 o
   3  -2   3      251.76      256.66      4.18 o
   4  -2   3      125.11      125.54      2.72 o
   5  -2   3       55.92       51.89      1.93 o
   6  -2   3      134.88      136.70      3.82 o
   7  -2   3       34.68       39.11      1.69 o
  -7  -1   3        0.19       -0.04      3.84 o
  -6  -1   3       42.78       38.49      2.84 o
  -5  -1   3        2.23        0.94      0.56 o
  -4  -1   3      125.65      119.51      2.70 o
  -3  -1   3        4.89        6.44      0.52 o
  -2  -1   3       52.63       54.17      0.96 o
  -1  -1   3      161.17      165.91      2.60 o
   0  -1   3     3338.80     3410.27     66.12 o
   1  -1   3       39.71       39.29      0.67 o
   2  -1   3      878.28      896.84     12.64 o
   3  -1   3      285.67      366.33      7.63 o
   4  -1   3      133.92      127.00      3.43 o
   5  -1   3       48.10       36.68      2.73 o
   6  -1   3       73.21       73.28      4.04 o
  -7   0   3        0.57       -2.14      3.52 o
  -6   0   3       70.24       65.06      4.45 o
  -5   0   3        0.18       -0.48      0.48 o
  -4   0   3        0.93        0.63      0.47 o
  -3   0   3      364.72      352.33      6.82 o
  -2   0   3      419.09      402.58      6.46 o
  -1   0   3     2014.94     2161.70     27.38 o
   0   0   3      991.77     1045.10     32.29 o
   1   0   3      860.01      865.80     11.55 o
   2   0   3      181.46      187.96      3.07 o
   3   0   3        0.30       -0.67      0.67 o
   4   0   3      487.43      533.55     11.17 o
   5   0   3      274.17      291.33     16.26 o
   6   0   3       39.34       37.06      3.36 o
  -7   1   3       15.40       25.96      5.74 o
  -6   1   3       14.51       15.90      1.60 o
  -5   1   3      125.80      124.79      4.31 o
  -4   1   3      162.98      160.83      3.74 o
  -3   1   3      108.41      104.36      2.45 o
  -2   1   3      729.44      767.25      9.85 o
  -1   1   3      713.73      720.25      7.82 o
   0   1   3     1496.60     1570.08     18.92 o
   1   1   3     1857.89     1984.35     26.17 o
   2   1   3     2146.22     2300.76     37.58 o
   3   1   3      526.86      608.56     12.58 o
   4   1   3      157.78      163.33      3.77 o
   5   1   3       74.06       73.40      7.04 o
   6   1   3      480.90      497.76     17.20 o
   7   1   3       18.69       24.06      5.86 o
  -7   2   3       34.92       42.71      1.60 o
  -6   2   3        0.56       -0.19      0.55 o
  -5   2   3      459.25      465.67      8.38 o
  -4   2   3      342.26      341.95      5.37 o
  -3   2   3      263.49      285.60      3.96 o
  -2   2   3      152.09      223.87      3.17 o
  -1   2   3     1709.28     1758.73     19.56 o
   0   2   3     1615.11     1764.16     22.45 o
   1   2   3      814.92      815.19     12.74 o
   2   2   3     1087.22     1043.12     15.96 o
   3   2   3      230.60      238.34      4.29 o
   4   2   3       13.32       15.95      1.07 o
   5   2   3       85.18       88.01      2.15 o
   6   2   3       33.25       33.51      6.09 o
   7   2   3        0.96        3.20      4.27 o
   8   2   3        1.72        3.80      4.79 o
  -7   3   3        7.04        9.66      1.01 o
  -6   3   3        1.53        1.87      0.69 o
  -5   3   3        2.29        1.85      0.73 o
  -4   3   3      313.41      316.66      5.53 o
  -3   3   3       93.08       96.06      1.67 o
  -2   3   3       14.06        8.93      0.45 o
  -1   3   3       87.78      107.72      1.55 o
   0   3   3       62.16       53.09      1.20 o
   1   3   3      529.75      589.33     17.66 o
   2   3   3      469.91      441.61      6.60 o
   3   3   3      115.81      119.99      2.11 o
   4   3   3      238.08      249.67      4.56 o
   5   3   3       64.48       58.51      1.65 o
   6   3   3       77.78       66.76      2.22 o
   7   3   3        7.12        3.33      2.47 o
  -6   4   3        1.05       -0.69      1.03 o
  -5   4   3        7.90        7.87      0.95 o
  -4   4   3       34.25       30.50      1.23 o
  -3   4   3      717.93      745.13     11.11 o
  -2   4   3       51.26       45.81      1.29 o
  -1   4   3      451.68      516.14      6.64 o
   0   4   3      192.45      194.84      2.79 o
   1   4   3      319.55      273.59      3.91 o
   2   4   3       71.39       74.31      1.52 o
   3   4   3       10.83        8.42      0.72 o
   4   4   3      178.25      173.41      3.50 o
   5   4   3       20.58       16.27      1.17 o
   6   4   3       95.20       97.11      2.97 o
   7   4   3        2.27        1.10      1.50 o
  -6   5   3        0.00       -1.26      1.26 o
  -5   5   3       40.07       44.01      2.74 o
  -4   5   3       24.87       17.02      1.28 o
  -3   5   3       26.56       23.38      1.12 o
  -2   5   3       19.52       18.16      0.94 o
  -1   5   3      315.08      306.56      4.49 o
   0   5   3      615.46      620.80      7.96 o
   1   5   3        0.06       -0.43      0.43 o
   2   5   3       94.72       86.46      1.95 o
   3   5   3       73.18       72.50      1.90 o
   4   5   3       39.11       33.85      1.44 o
   5   5   3        1.13        1.94      0.98 o
   6   5   3       23.51       28.04      1.70 o
   7   5   3       21.87       28.99      1.81 o
  -5   6   3       15.26       16.04      1.53 o
  -4   6   3        0.64       -0.27      1.05 o
  -3   6   3      161.83      142.21      3.92 o
  -2   6   3       72.39       68.52      2.09 o
  -1   6   3       65.86       62.23      1.58 o
   0   6   3      535.99      519.26      7.64 o
   1   6   3      101.59       99.62      2.08 o
   2   6   3       88.49       93.26      2.14 o
   3   6   3       89.35       75.63      1.89 o
   4   6   3       55.05       53.72      1.91 o
   5   6   3        0.03       -2.02      2.02 o
   6   6   3        1.36       -1.20      1.34 o
   7   6   3        7.66        8.55      1.67 o
  -5   7   3       10.75       11.76      2.07 o
  -4   7   3       55.84       64.26      3.05 o
  -3   7   3       86.60       83.07      4.17 o
  -2   7   3       32.01       27.12      1.67 o
  -1   7   3      175.82      166.55      4.03 o
   0   7   3      103.16      103.73      2.47 o
   1   7   3       30.29       24.47      1.14 o
   2   7   3        9.11        7.09      0.87 o
   3   7   3      271.10      284.81      5.35 o
   4   7   3        4.04        3.60      1.29 o
   5   7   3       15.10       15.24      2.00 o
   6   7   3       10.95        5.89      1.78 o
  -4   8   3        1.45        1.69      1.30 o
  -3   8   3        7.40        7.37      1.85 o
  -2   8   3        0.00       -1.11      1.11 o
  -1   8   3       84.50       79.84      2.80 o
   0   8   3        6.76        4.21      1.22 o
   1   8   3      181.50      186.24      4.41 o
   2   8   3        9.90        9.27      1.11 o
   3   8   3       10.76       11.24      1.08 o
   4   8   3        0.47        1.16      1.31 o
   5   8   3       64.12       66.60      3.12 o
   6   8   3        0.26        0.85      1.81 o
  -3   9   3        7.91       11.72      2.07 o
  -2   9   3        8.34        5.81      3.42 o
  -1   9   3        1.16        0.56      1.34 o
   0   9   3       34.93       35.03      2.18 o
   1   9   3       49.83       52.13      2.57 o
   2   9   3        1.79       -0.90      1.18 o
   3   9   3        8.52        4.31      1.57 o
   4   9   3        9.40        3.69      2.74 o
   5   9   3       34.25       35.55      3.45 o
  -2  10   3        0.90        1.43      3.80 o
  -1  10   3        2.37        0.51      1.52 o
   0  10   3        7.95        6.24      1.65 o
   1  10   3       38.02       39.80      2.44 o
   2  10   3       10.73       14.66      2.10 o
   3  10   3        5.45        2.59      2.93 o
   4  10   3        0.26        1.70      3.88 o
   0  11   3        0.29       -1.82      1.82 o
   1  11   3        9.12       11.01      2.16 o
   2  11   3       12.17       14.84      2.55 o
  -3 -10   4       23.31       29.58      4.17 o
  -2 -10   4       21.93       19.79      2.11 o
  -1 -10   4        0.03       -0.44      1.56 o
   0 -10   4       15.43       16.01      2.21 o
   1 -10   4       69.21       73.72      3.83 o
  -5  -9   4        9.48        5.45      4.97 o
  -4  -9   4        0.02        0.05      2.08 o
  -3  -9   4       41.39       58.17      4.96 o
  -2  -9   4       14.46       16.03      1.84 o
  -1  -9   4        4.68        5.56      1.63 o
   0  -9   4       59.28       63.93      3.30 o
   1  -9   4        5.00        4.98      1.71 o
   2  -9   4        2.41        2.64      2.32 o
   3  -9   4        4.02       15.87      4.27 o
  -5  -8   4        1.24        1.95      1.85 o
  -4  -8   4      113.95       89.57      5.45 o
  -3  -8   4       54.57       59.91      3.03 o
  -2  -8   4       62.42       68.40      2.58 o
  -1  -8   4        0.06       -1.18      1.18 o
   0  -8   4        8.25       10.67      1.89 o
   1  -8   4       37.21       39.57      2.49 o
   2  -8   4      105.67      116.36      3.85 o
   3  -8   4        9.00       11.29      2.15 o
   4  -8   4        8.87       10.45      1.81 o
  -6  -7   4       27.88       31.50      2.77 o
  -5  -7   4       11.55       12.78      2.05 o
  -4  -7   4       40.51       34.47      4.81 o
  -3  -7   4       64.80       64.84      2.75 o
  -2  -7   4       29.07       34.17      1.73 o
  -1  -7   4       23.24       20.20      1.54 o
   0  -7   4       28.66       34.64      1.89 o
   1  -7   4        5.47        5.32      1.19 o
   2  -7   4      135.20      137.40      3.97 o
   3  -7   4       16.76       16.99      3.04 o
   4  -7   4        0.12       -0.58      1.33 o
   5  -7   4        2.39        3.05      1.48 o
  -6  -6   4        0.00        0.59      1.40 o
  -5  -6   4        6.73        9.75      2.53 o
  -4  -6   4       24.92       24.85      2.16 o
  -3  -6   4       19.08       18.72      1.44 o
  -2  -6   4       40.04       38.73      1.53 o
  -1  -6   4       95.87      105.30      2.57 o
   0  -6   4       24.76       24.84      1.18 o
   1  -6   4       13.50       14.15      0.95 o
   2  -6   4      152.65      153.02      3.66 o
   3  -6   4      313.52      311.30      7.67 o
   4  -6   4        9.04        6.17      1.47 o
   5  -6   4        3.74        2.78      1.37 o
  -7  -5   4        0.02       -0.16      1.59 o
  -6  -5   4       18.15       15.64      1.55 o
  -5  -5   4       11.11       10.60      1.50 o
  -4  -5   4        9.94        9.97      0.93 o
  -3  -5   4      543.83      554.16      9.16 o
  -2  -5   4      535.12      573.90      9.31 o
  -1  -5   4       83.16       81.85      1.94 o
   0  -5   4      178.55      185.27      3.16 o
   1  -5   4       64.65       53.07      1.40 o
   2  -5   4       79.45       83.28      2.12 o
   3  -5   4       20.33       16.82      1.04 o
   4  -5   4        1.32        0.98      1.21 o
   5  -5   4        2.79        1.75      1.09 o
   6  -5   4        0.01       -1.55      1.55 o
  -7  -4   4       29.26       35.04      4.79 o
  -6  -4   4        0.06       -1.15      1.15 o
  -5  -4   4        6.18        4.11      1.29 o
  -4  -4   4      124.64      121.44      3.14 o
  -3  -4   4      292.29      267.71      4.75 o
  -2  -4   4     3545.73     3632.57     50.87 o
  -1  -4   4       30.75       38.65      1.13 o
   0  -4   4      638.42      668.17      8.81 o
   1  -4   4       72.11       65.99      1.46 o
   2  -4   4        0.22       -0.48      0.48 o
   3  -4   4        7.82        7.83      0.72 o
   4  -4   4      119.67      117.78      2.70 o
   5  -4   4      105.96      116.05      3.92 o
   6  -4   4        3.72        4.15      1.64 o
  -7  -3   4        8.88        6.44      1.14 o
  -6  -3   4        9.86        6.62      1.04 o
  -5  -3   4        0.00       -0.75      0.75 o
  -4  -3   4      222.15      229.65      4.44 o
  -3  -3   4      133.76      141.96      2.96 o
  -2  -3   4      159.43      175.45      3.00 o
  -1  -3   4     1188.93     1306.33     16.46 o
   0  -3   4      268.85      286.12      3.79 o
   1  -3   4     1099.68     1101.95     14.81 o
   2  -3   4       11.65        7.47      0.57 o
   3  -3   4        2.66        1.88      0.45 o
   4  -3   4      241.95      238.90      4.41 o
   5  -3   4       85.92       80.89      3.47 o
   6  -3   4       15.85       18.60      1.44 o
   7  -3   4        5.32        7.59      1.70 o
  -7  -2   4       38.05       44.03      2.18 o
  -6  -2   4        0.33       -0.71      0.71 o
  -5  -2   4        1.92        0.90      0.77 o
  -4  -2   4      187.98      197.40      3.74 o
  -3  -2   4      231.31      216.92      3.25 o
  -2  -2   4      481.97      503.08      7.91 o
  -1  -2   4     3217.82     3472.91     42.99 o
   0  -2   4      264.53      254.93      6.43 o
   1  -2   4      543.25      529.22      7.24 o
   2  -2   4      396.19      436.81      6.44 o
   3  -2   4       29.70       39.09      1.00 o
   4  -2   4      110.29      116.93      2.65 o
   5  -2   4        0.13       -0.72      0.72 o
   6  -2   4        9.10       11.31      1.05 o
   7  -2   4        0.94        1.49      0.85 o
  -7  -1   4        8.43        4.59      4.59 o
  -6  -1   4       39.37       40.46      2.34 o
  -5  -1   4       69.75       70.84     10.47 o
  -4  -1   4      257.40      258.82      5.30 o
  -3  -1   4      211.70      210.31      3.34 o
  -2  -1   4      329.56      306.16      4.94 o
  -1  -1   4      178.61      188.81      3.02 o
   0  -1   4      398.08      414.84      6.87 o
   1  -1   4        0.25        0.22      0.24 o
   2  -1   4      725.13      789.16     12.89 o
   3  -1   4     1127.40     1195.96     17.95 o
   4  -1   4       13.68       16.35      1.21 o
   5  -1   4       26.10       15.00      2.10 o
   6  -1   4       11.87       15.23      1.82 o
   7  -1   4       16.34       20.18      1.86 o
  -7   0   4        0.16       -3.17      3.17 o
  -6   0   4       26.33       32.65      2.21 o
  -5   0   4      142.31      151.88      7.46 o
  -4   0   4        8.27        7.97      0.67 o
  -3   0   4      132.26      139.64      2.87 o
  -2   0   4      230.60      220.85      3.23 o
  -1   0   4      545.37      514.42      7.04 o
   0   0   4      154.80      203.49      5.46 o
   1   0   4        5.46        7.53      0.33 o
   2   0   4        0.27        1.71      0.20 o
   3   0   4       28.06       44.96      1.47 o
   4   0   4       10.55       10.36      0.71 o
   5   0   4      222.83      235.83      6.37 o
  -7   1   4        0.47       -0.67      0.67 o
  -6   1   4       39.99       45.24      1.75 o
  -5   1   4       53.00       46.32      1.58 o
  -4   1   4       81.48       83.70      1.94 o
  -3   1   4        1.12        0.32      0.34 o
  -2   1   4     1284.63     1340.37     17.15 o
  -1   1   4      281.47      264.67      3.29 o
   0   1   4     5187.07     5234.43     66.45 o
   1   1   4     1871.26     2050.16     24.48 o
   2   1   4       60.37       52.13      1.08 o
   3   1   4       85.61      109.48      2.72 o
   4   1   4      117.32      124.95      3.13 o
   5   1   4       13.54       15.60      1.38 o
   6   1   4      232.53      237.32     15.27 o
   7   1   4        5.92       -0.67      3.84 o
  -7   2   4        1.25        1.14      0.69 o
  -6   2   4        2.90        1.32      0.71 o
  -5   2   4      289.20      269.80      5.24 o
  -4   2   4     1034.06     1082.62     15.82 o
  -3   2   4       39.11       40.59      0.96 o
  -2   2   4       18.35       20.47      0.66 o
  -1   2   4     1597.41     1599.10     17.96 o
   0   2   4     2378.86     2452.65     41.97 o
   1   2   4      106.96      111.71      6.41 o
   2   2   4      438.12      419.86      6.18 o
   3   2   4       77.37       89.68      1.75 o
   4   2   4       84.39       78.99      2.67 o
   5   2   4      104.61      107.94      3.45 o
   6   2   4       47.64       43.88      4.06 o
   7   2   4       34.01       37.03      6.73 o
  -7   3   4        0.71        0.98      0.94 o
  -6   3   4        7.22        6.80      1.04 o
  -5   3   4       24.25       31.11      1.38 o
  -4   3   4      232.23      246.10      3.85 o
  -3   3   4        3.91        4.14      0.43 o
  -2   3   4        0.44        2.05      0.38 o
  -1   3   4      686.50      669.90      8.04 o
   0   3   4       20.55       16.58      1.01 o
   1   3   4      205.23      213.78      6.25 o
   2   3   4       56.03       53.98      1.62 o
   3   3   4      157.00      173.13      2.87 o
   4   3   4      154.94      148.34      2.98 o
   5   3   4      172.99      179.64      3.84 o
   6   3   4        0.17        0.41      0.70 o
   7   3   4       81.84       72.20      2.29 o
  -6   4   4        4.85        4.72      1.07 o
  -5   4   4       43.94       42.94      1.77 o
  -4   4   4       24.44       12.87      1.03 o
  -3   4   4       22.33       19.00      1.18 o
  -2   4   4        0.24       -0.40      0.40 o
  -1   4   4     1257.75     1357.86     17.45 o
   0   4   4      195.96      198.74      2.98 o
   1   4   4      529.51      552.45      7.44 o
   2   4   4       64.89       38.97      1.05 o
   3   4   4      104.90      103.63      2.20 o
   4   4   4      353.33      349.62      6.34 o
   5   4   4      123.00      111.57      3.22 o
   6   4   4        0.00       -1.19      1.19 o
   7   4   4        9.79        7.06      1.63 o
  -6   5   4        3.60        4.63      1.56 o
  -5   5   4        0.30       -0.54      1.29 o
  -4   5   4        0.67        1.76      0.91 o
  -3   5   4        8.89        7.99      0.84 o
  -2   5   4       31.03       27.18      1.11 o
  -1   5   4        1.89        0.84      0.51 o
   0   5   4      535.98      533.19      7.27 o
   1   5   4      255.91      222.21      3.42 o
   2   5   4      520.91      527.15      8.08 o
   3   5   4       58.18       64.56      1.79 o
   4   5   4      149.90      144.98      3.26 o
   5   5   4      219.65      209.07      5.36 o
   6   5   4       24.13       26.43      1.65 o
   7   5   4        5.38        2.49      1.11 o
  -5   6   4        5.15        6.03      1.23 o
  -4   6   4       12.89       13.23      1.54 o
  -3   6   4       69.65       65.11      2.57 o
  -2   6   4       76.97       74.50      2.22 o
  -1   6   4       20.54       16.25      0.89 o
   0   6   4       55.12       55.24      1.69 o
   1   6   4       18.22       18.34      0.85 o
   2   6   4        6.56        3.94      0.71 o
   3   6   4        0.01       -0.69      0.69 o
   4   6   4        6.43        4.81      0.99 o
   5   6   4       32.68       38.34      2.13 o
   6   6   4       26.97       33.19      2.39 o
   7   6   4        0.14        0.72      1.48 o
  -5   7   4        7.77        6.71      1.46 o
  -4   7   4       15.28       19.20      1.93 o
  -3   7   4       87.51       82.27      3.38 o
  -2   7   4      133.99      132.32      3.54 o
  -1   7   4      125.33      119.51      3.26 o
   0   7   4       61.32       56.83      2.13 o
   1   7   4      139.10      133.65      2.66 o
   2   7   4       16.13       12.97      0.95 o
   3   7   4        1.80       -0.84      0.84 o
   4   7   4      106.15      113.94      3.85 o
   5   7   4        4.54        2.75      1.24 o
   6   7   4       28.33       30.38      2.57 o
  -4   8   4        0.94       -0.54      1.17 o
  -3   8   4        7.62        9.60      2.03 o
  -2   8   4       38.84       33.44      2.06 o
  -1   8   4      114.82      116.74      3.44 o
   0   8   4       21.63       20.86      1.55 o
   1   8   4       21.44       21.24      1.54 o
   2   8   4       16.38       16.32      1.37 o
   3   8   4        0.77       -0.81      0.81 o
   4   8   4       32.38       36.73      2.87 o
   5   8   4       14.10       11.78      1.79 o
   6   8   4        4.82        6.94      1.97 o
  -3   9   4       10.74       13.81      2.13 o
  -2   9   4        8.37        3.39      2.13 o
  -1   9   4       37.92       39.73      2.40 o
   0   9   4        0.32       -1.13      1.13 o
   1   9   4        0.06       -0.42      1.03 o
   2   9   4       23.23       23.25      1.83 o
   3   9   4        3.84        4.99      1.58 o
   4   9   4        2.27       -0.38      2.96 o
   5   9   4       11.78       14.04      2.06 o
  -2  10   4        0.01       -1.48      2.16 o
  -1  10   4        0.04       -0.60      1.42 o
   0  10   4       16.71       14.03      1.86 o
   1  10   4        6.02        5.49      1.83 o
   2  10   4        2.46       -0.69      2.04 o
   3  10   4        0.86        0.36      2.40 o
   4  10   4       11.83       10.41      4.39 o
   0  11   4       11.87       11.35      3.15 o
   1  11   4        2.03        1.76      1.72 o
   2  11   4        0.06        0.15      1.87 o
  -3 -10   5        7.52       10.87      3.68 o
  -2 -10   5       15.62       15.06      2.23 o
  -1 -10   5        8.59        9.17      2.54 o
   0 -10   5        3.89        3.01      1.82 o
   1 -10   5       37.83       33.26      2.91 o
  -4  -9   5       56.81       63.66     11.73 o
  -3  -9   5        9.23       12.10      3.23 o
  -2  -9   5        6.21        5.82      1.81 o
  -1  -9   5       64.65       63.96      3.32 o
   0  -9   5       18.95       26.13      3.01 o
   1  -9   5       61.23       69.86      3.54 o
   2  -9   5       18.39       19.51      3.02 o
   3  -9   5        8.22        4.35      3.60 o
  -5  -8   5        2.42        1.24      2.72 o
  -4  -8   5      221.78      244.70     12.62 o
  -3  -8   5        0.30       -0.26      2.00 o
  -2  -8   5        3.45        3.97      1.48 o
  -1  -8   5       30.71       34.32      2.35 o
   0  -8   5       52.13       52.37      2.80 o
   1  -8   5        0.29        0.35      1.23 o
   2  -8   5       43.51       45.26      3.17 o
   3  -8   5        0.76       -0.61      1.43 o
   4  -8   5        0.05        0.53      1.31 o
  -6  -7   5        0.00       -0.90      1.64 o
  -5  -7   5        0.47        0.27      1.61 o
  -4  -7   5        3.92        3.18      2.13 o
  -3  -7   5      191.21      204.31      5.26 o
  -2  -7   5       13.32       17.43      1.68 o
  -1  -7   5        2.63        2.71      1.11 o
   0  -7   5       23.93       21.55      1.82 o
   1  -7   5        0.05       -0.92      0.92 o
   2  -7   5        0.14       -1.08      1.08 o
   3  -7   5       15.77       15.30      1.96 o
   4  -7   5        0.34        0.35      1.40 o
   5  -7   5       23.32       26.76      3.11 o
  -6  -6   5        4.42        3.48      1.64 o
  -5  -6   5        5.64        4.86      1.59 o
  -4  -6   5        0.83        1.13      1.68 o
  -3  -6   5     1332.14     1301.18     24.33 o
  -2  -6   5       75.73       73.15      2.56 o
  -1  -6   5        1.90        1.63      0.84 o
   0  -6   5       46.84       51.79      1.72 o
   1  -6   5       52.87       44.16      1.83 o
   2  -6   5        0.71       -0.37      0.83 o
   3  -6   5        0.81       -0.61      1.18 o
   4  -6   5       19.48       22.59      2.55 o
   5  -6   5       37.94       45.79      2.79 o
  -7  -5   5        2.28       -1.02      1.43 o
  -6  -5   5       20.30       22.30      2.15 o
  -5  -5   5        5.81        9.88      1.39 o
  -4  -5   5        3.77        0.59      0.77 o
  -3  -5   5        0.72        0.70      0.72 o
  -2  -5   5        0.02        0.89      0.68 o
  -1  -5   5      145.54      154.67      2.98 o
   0  -5   5       76.13       81.08      1.93 o
   1  -5   5        1.60        2.44      0.56 o
   2  -5   5       44.89       45.67      1.72 o
   3  -5   5      133.57      130.40      2.90 o
   4  -5   5        1.24       -0.86      1.11 o
   5  -5   5        8.78        7.20      1.33 o
   6  -5   5       28.15       31.80      4.02 o
  -7  -4   5        0.02        1.45      1.47 o
  -6  -4   5       10.45       12.27      1.37 o
  -5  -4   5       77.28       76.70      2.81 o
  -4  -4   5      155.38      156.03      3.41 o
  -3  -4   5        8.17        5.68      0.79 o
  -2  -4   5      194.51      215.58      3.99 o
  -1  -4   5      904.95      920.09     12.54 o
   0  -4   5     1010.69     1005.04     12.98 o
   1  -4   5      512.77      530.38      8.01 o
   2  -4   5      130.67      137.93      2.82 o
   3  -4   5      152.92      149.81      3.00 o
   4  -4   5        7.32        4.46      0.87 o
   5  -4   5       49.16       45.69      3.84 o
   6  -4   5       36.36       42.93      5.86 o
  -7  -3   5       13.51       12.36      1.37 o
  -6  -3   5        0.05       -0.91      0.91 o
  -5  -3   5      116.47      105.57      3.18 o
  -4  -3   5      333.25      313.42      5.37 o
  -3  -3   5        5.32        9.08      0.68 o
  -2  -3   5        8.72        8.20      0.66 o
  -1  -3   5       42.02       45.36      1.12 o
   0  -3   5       82.56       75.61      1.51 o
   1  -3   5      277.14      296.62      4.39 o
   2  -3   5      461.66      550.74      8.75 o
   3  -3   5       33.48       25.32      1.02 o
   4  -3   5       91.45       87.41      2.06 o
   5  -3   5       21.30       21.16      1.44 o
   6  -3   5        2.25       -0.01      1.29 o
   7  -3   5        2.06        1.52      1.34 o
  -7  -2   5       20.38       18.26      1.34 o
  -6  -2   5       23.98       21.50      1.34 o
  -5  -2   5       64.63       59.64      2.51 o
  -4  -2   5      142.38      135.76      2.62 o
  -3  -2   5        7.41        6.03      0.46 o
  -2  -2   5      737.19      743.76     11.54 o
  -1  -2   5      620.10      621.36      8.94 o
   0  -2   5       21.25       20.58      0.68 o
   1  -2   5       33.21       34.69      0.92 o
   2  -2   5       35.79       31.82      0.97 o
   3  -2   5      545.68      564.66      9.44 o
   4  -2   5      659.65      679.56     15.89 o
   5  -2   5      297.93      302.86      7.59 o
   6  -2   5        6.81        6.77      0.95 o
   7  -2   5        6.49        8.53      1.33 o
  -7  -1   5        7.74        8.49      0.93 o
  -6  -1   5        4.21       -0.81      0.81 o
  -5  -1   5       63.04       57.75      1.76 o
  -4  -1   5       10.24       11.00      0.59 o
  -3  -1   5      489.80      464.86      6.92 o
  -2  -1   5       91.14       89.05      1.65 o
  -1  -1   5      473.11      436.02      6.29 o
   0  -1   5     2264.16     2412.61     38.41 o
   1  -1   5     2657.13     2719.06     40.48 o
   2  -1   5      114.92      140.32      2.27 o
   3  -1   5        7.08        9.26      0.50 o
   4  -1   5       74.96       63.12      1.76 o
   5  -1   5     1325.89     1302.00     29.60 o
   6  -1   5       12.80       11.38      0.86 o
   7  -1   5        5.75        3.82      1.14 o
  -7   0   5        0.08       -1.14      1.21 o
  -6   0   5      230.24      241.96      5.21 o
  -5   0   5        1.13       -0.71      0.71 o
  -4   0   5       47.06       43.29      1.13 o
  -3   0   5      179.70      216.87      3.27 o
  -2   0   5       31.20       29.26      0.87 o
  -1   0   5       37.82       40.16      1.09 o
   0   0   5     1463.98     2004.90     35.19 o
   1   0   5     2770.92     2709.32     40.36 o
   2   0   5        0.83       -0.03      0.25 o
   3   0   5       65.55       71.12      1.24 o
   4   0   5      146.10      150.09      3.97 o
   5   0   5      134.62      139.63      6.53 o
   6   0   5        0.01       -1.11      1.11 o
  -7   1   5        0.22        0.73      0.65 o
  -6   1   5        3.10        4.30      0.65 o
  -5   1   5      258.51      265.51      5.60 o
  -4   1   5        1.08       -0.90      0.90 o
  -3   1   5       34.84       28.45      0.77 o
  -2   1   5      442.37      419.74      5.96 o
  -1   1   5      368.95      347.84      4.47 o
   0   1   5      242.27      247.18      3.25 o
   1   1   5      729.11      804.92     11.52 o
   2   1   5      695.20      734.08     10.49 o
   3   1   5     1166.93     1291.93     18.37 o
   4   1   5        1.94        4.39      1.52 o
   5   1   5      104.05      104.75      3.35 o
   6   1   5       81.39       77.92      3.74 o
  -7   2   5        0.72        0.89      0.73 o
  -6   2   5       19.75       24.07      1.17 o
  -5   2   5       47.22       49.06      1.65 o
  -4   2   5       89.87       92.15      2.15 o
  -3   2   5      187.73      185.41      2.63 o
  -2   2   5      858.66      970.47     12.59 o
  -1   2   5      175.68      167.65      2.28 o
   0   2   5      157.52      159.69      2.51 o
   1   2   5        0.91        3.18      0.31 o
   2   2   5       79.52       72.81      1.49 o
   3   2   5      718.08      735.62     10.59 o
   4   2   5       16.10       20.51      0.85 o
   5   2   5      112.04      104.57      3.24 o
   6   2   5       21.48       23.69      4.00 o
   7   2   5        4.86        3.67      1.94 o
  -7   3   5        0.01        1.48      0.94 o
  -6   3   5       20.83       25.84      1.32 o
  -5   3   5      113.89      104.62      2.68 o
  -4   3   5       47.56       48.34      1.25 o
  -3   3   5       30.47       31.84      0.97 o
  -2   3   5      789.43      752.82      9.94 o
  -1   3   5     4166.67     4301.34     47.56 o
   0   3   5       79.03       60.57      1.32 o
   1   3   5       48.56       38.99      2.06 o
   2   3   5       18.86       24.74      1.10 o
   3   3   5      479.56      468.76      8.15 o
   4   3   5      225.16      228.90      4.30 o
   5   3   5        0.62       -0.80      0.80 o
   6   3   5       47.40       43.93      1.70 o
   7   3   5        1.27       -0.74      0.74 o
  -6   4   5        2.60        2.53      1.18 o
  -5   4   5        0.04       -0.12      0.69 o
  -4   4   5       47.13       35.92      1.26 o
  -3   4   5        2.22        0.31      0.46 o
  -2   4   5      110.13      117.14      2.19 o
  -1   4   5       51.41       50.94      1.13 o
   0   4   5      329.23      405.58      5.56 o
   1   4   5      137.99      164.94      4.19 o
   2   4   5      107.62      107.21      2.43 o
   3   4   5      178.73      164.57      2.89 o
   4   4   5       64.86       52.97      1.64 o
   5   4   5       62.80       57.17      2.16 o
   6   4   5       13.73       10.10      1.07 o
   7   4   5        3.24        2.38      1.30 o
  -6   5   5        8.90        9.28      1.77 o
  -5   5   5        7.75        9.96      1.71 o
  -4   5   5      139.76      132.06      3.59 o
  -3   5   5      175.76      163.08      2.99 o
  -2   5   5       48.66       51.61      1.52 o
  -1   5   5        0.03       -0.47      0.47 o
   0   5   5      432.83      422.76      5.91 o
   1   5   5       21.69       17.81      0.92 o
   2   5   5      517.68      529.87      7.70 o
   3   5   5        2.39        1.60      0.73 o
   4   5   5      185.56      174.62      3.75 o
   5   5   5        1.27       -0.87      1.03 o
   6   5   5        3.01        0.04      1.03 o
   7   5   5        7.30        7.74      1.26 o
  -5   6   5        3.54        2.02      1.12 o
  -4   6   5        4.68        5.24      1.87 o
  -3   6   5        7.60        5.16      1.21 o
  -2   6   5       24.73       22.02      1.28 o
  -1   6   5        3.34        3.36      0.66 o
   0   6   5      318.22      324.59      5.40 o
   1   6   5       12.68       10.74      0.83 o
   2   6   5        2.03        0.24      0.56 o
   3   6   5        4.49        1.46      0.77 o
   4   6   5      318.02      326.27      6.34 o
   5   6   5        0.09       -0.87      0.87 o
   6   6   5        0.59       -1.35      1.50 o
   7   6   5       19.21       25.49      2.31 o
  -5   7   5        2.53        3.23      1.34 o
  -4   7   5        2.42        1.63      2.80 o
  -3   7   5        6.71        8.27      1.54 o
  -2   7   5       22.80       22.36      1.60 o
  -1   7   5       41.82       40.34      1.88 o
   0   7   5      212.86      205.60      4.34 o
   1   7   5       22.16       20.56      1.18 o
   2   7   5       51.17       50.63      1.53 o
   3   7   5       15.19       13.25      1.08 o
   4   7   5       49.46       42.94      2.35 o
   5   7   5        2.57        0.55      1.22 o
   6   7   5        6.50        7.08      1.82 o
  -4   8   5        1.65       -0.18      1.75 o
  -3   8   5        9.28       15.17      1.86 o
  -2   8   5       31.45       33.23      1.96 o
  -1   8   5        5.12        3.93      1.26 o
   0   8   5      143.01      144.17      3.73 o
   1   8   5       15.73       13.25      1.32 o
   2   8   5       33.10       30.29      2.18 o
   3   8   5       28.51       26.54      1.42 o
   4   8   5        6.27        5.00      1.74 o
   5   8   5       10.80        8.93      1.71 o
   6   8   5        2.30        5.36      1.87 o
  -3   9   5       21.02       25.53      2.87 o
  -2   9   5       22.20       20.40      2.51 o
  -1   9   5        0.38       -1.24      1.24 o
   0   9   5       20.98       18.95      1.79 o
   1   9   5       30.78       29.97      1.82 o
   2   9   5        8.48        7.95      1.79 o
   3   9   5       27.70       26.77      2.66 o
   4   9   5       29.74       26.26      2.65 o
   5   9   5       19.64       15.14      2.25 o
  -2  10   5        5.94        8.82      2.83 o
  -1  10   5        0.66       -1.36      1.36 o
   0  10   5        0.10       -1.20      1.20 o
   1  10   5        0.02       -1.14      1.14 o
   2  10   5        8.32        6.84      1.86 o
   3  10   5        8.26        6.17      2.57 o
   4  10   5       26.80       17.17      4.95 o
   1  11   5       10.51       13.36      2.24 o
   2  11   5        0.84       -0.80      1.79 o
  -3 -10   6        0.18       -2.45      3.56 o
  -2 -10   6        9.41        8.91      2.53 o
  -1 -10   6        0.29        0.14      1.81 o
   0 -10   6        1.89        0.48      2.70 o
   1 -10   6       23.80       24.96      3.18 o
  -4  -9   6        8.49       16.10      5.74 o
  -3  -9   6        2.76        0.13      2.88 o
  -2  -9   6       16.31       20.58      2.40 o
  -1  -9   6        2.89        3.60      1.65 o
   0  -9   6        4.57        2.66      1.58 o
   1  -9   6       38.85       46.40      3.03 o
   2  -9   6       16.79       16.93      2.97 o
   3  -9   6        0.44        0.71      3.44 o
  -5  -8   6        1.48        1.27      1.80 o
  -4  -8   6      114.38      133.16      5.86 o
  -3  -8   6        1.99        0.97      1.86 o
  -2  -8   6       21.12       23.14      2.40 o
  -1  -8   6       41.06       45.11      2.66 o
   0  -8   6        0.22       -0.09      1.20 o
   1  -8   6       24.12       22.15      2.09 o
   2  -8   6       83.04       84.64      3.69 o
   3  -8   6        0.87       -0.10      1.77 o
   4  -8   6       11.62       17.23      2.93 o
  -6  -7   6        0.48        1.39      1.80 o
  -5  -7   6       27.81       33.58      2.87 o
  -4  -7   6       92.04       98.66      4.62 o
  -3  -7   6       74.28       78.38      3.02 o
  -2  -7   6       70.21       72.28      3.05 o
  -1  -7   6       83.55       86.72      3.01 o
   0  -7   6        0.31       -1.00      1.00 o
   1  -7   6       44.79       41.66      2.15 o
   2  -7   6        0.83       -0.60      1.10 o
   3  -7   6       11.78        8.81      1.76 o
   4  -7   6       13.72       12.17      2.61 o
   5  -7   6       18.80       19.72      2.05 o
  -6  -6   6        0.62       -1.05      1.59 o
  -5  -6   6        4.25        4.99      1.70 o
  -4  -6   6       52.18       58.12      4.31 o
  -3  -6   6      193.74      194.20      4.98 o
  -2  -6   6       26.43       27.94      1.65 o
  -1  -6   6        2.00        2.35      0.97 o
   0  -6   6       73.27       65.20      1.96 o
   1  -6   6       88.34       86.08      3.19 o
   2  -6   6       74.47       67.69      2.54 o
   3  -6   6       38.12       35.46      2.16 o
   4  -6   6      111.41      115.22      4.44 o
   5  -6   6       58.47       71.23      3.37 o
  -7  -5   6        1.78        1.89      3.66 o
  -6  -5   6        2.79        0.61      1.45 o
  -5  -5   6        0.23       -0.14      1.11 o
  -4  -5   6       26.55       27.79      1.61 o
  -3  -5   6       21.66       26.73      1.28 o
  -2  -5   6       79.86       82.55      2.15 o
  -1  -5   6       25.15       26.99      1.09 o
   0  -5   6      520.27      530.93      8.73 o
   1  -5   6       16.26       12.86      0.80 o
   2  -5   6        0.09       -0.62      0.62 o
   3  -5   6      263.29      252.79      5.67 o
   4  -5   6      160.12      164.90      5.31 o
   5  -5   6       14.26       20.15      1.75 o
   6  -5   6        6.11        6.40      2.01 o
  -7  -4   6        2.94        5.60      2.55 o
  -6  -4   6       21.17       20.93      2.79 o
  -5  -4   6        7.50        6.60      1.37 o
  -4  -4   6        4.12        5.01      0.79 o
  -3  -4   6      200.76      205.84      4.28 o
  -2  -4   6       34.83       46.21      1.51 o
  -1  -4   6       31.42       31.05      1.09 o
   0  -4   6        3.18        2.78      0.57 o
   1  -4   6       25.37       25.46      1.11 o
   2  -4   6      231.68      231.66      4.24 o
   3  -4   6      256.71      262.07      4.71 o
   4  -4   6       10.09       11.11      2.50 o
   5  -4   6        0.37       -0.63      1.02 o
   6  -4   6        0.63        0.67      1.41 o
  -7  -3   6        8.21        3.92      1.21 o
  -6  -3   6       52.65       55.67      3.07 o
  -5  -3   6        0.21       -0.81      0.81 o
  -4  -3   6        5.23        5.16      0.77 o
  -3  -3   6      259.27      247.67      4.42 o
  -2  -3   6       56.57       49.54      1.39 o
  -1  -3   6       82.80       84.02      1.65 o
   0  -3   6       17.36       15.70      0.66 o
   1  -3   6      257.63      244.68      3.96 o
   2  -3   6      579.65      595.33      9.44 o
   3  -3   6       54.66       58.84      1.53 o
   4  -3   6      305.92      276.45      5.57 o
   5  -3   6        3.37        3.59      0.98 o
   6  -3   6       23.36       25.77      1.69 o
   7  -3   6        0.00        1.43      2.08 o
  -7  -2   6       27.94       31.01      1.74 o
  -6  -2   6       47.14       46.38      2.09 o
  -5  -2   6      100.15       96.58      2.94 o
  -4  -2   6      161.11      152.73      2.71 o
  -3  -2   6      199.21      199.59      3.37 o
  -2  -2   6      123.68      119.18      2.13 o
  -1  -2   6      441.03      436.77      6.46 o
   0  -2   6       39.38       34.70      0.92 o
   1  -2   6       30.11       30.63      0.97 o
   2  -2   6        5.74       17.16      0.73 o
   3  -2   6       67.01       72.10      2.44 o
   4  -2   6       14.01       17.12      0.83 o
   5  -2   6      114.69      100.26      3.18 o
   6  -2   6       58.70       61.39      2.84 o
   7  -2   6        1.73       -0.22      1.17 o
  -7  -1   6        6.96        8.66      1.00 o
  -6  -1   6       29.87       32.16      1.70 o
  -5  -1   6       19.04       12.62      1.63 o
  -4  -1   6        0.90        0.78      0.58 o
  -3  -1   6       31.55       30.89      0.88 o
  -2  -1   6      109.78      114.05      2.05 o
  -1  -1   6      227.62      189.26      2.97 o
   0  -1   6      893.49      981.95     23.78 o
   1  -1   6      148.39      198.90      3.34 o
   2  -1   6      571.44      675.45     10.39 o
   3  -1   6      136.48      157.96      2.58 o
   4  -1   6      308.35      322.69      6.15 o
   5  -1   6       27.81       27.12      1.64 o
   6  -1   6        4.04        3.37      0.90 o
   7  -1   6       11.70       13.38      1.09 o
  -7   0   6        1.17       -0.45      1.00 o
  -6   0   6       88.89       91.74      2.98 o
  -5   0   6      299.86      302.08      6.75 o
  -4   0   6      118.92      122.91      2.42 o
  -3   0   6        6.78       11.08      0.49 o
  -2   0   6      316.95      328.15      4.75 o
  -1   0   6     1418.18     1408.71     21.39 o
   0   0   6       77.72      105.70      6.65 o
   1   0   6      105.72       96.60      1.79 o
   2   0   6       68.79       87.91      1.49 o
   3   0   6      155.90      129.89      2.00 o
   4   0   6      894.23      846.14     15.21 o
   5   0   6       11.56        8.25      0.66 o
   6   0   6      114.07      106.58      2.61 o
   7   0   6       36.61       36.51      1.54 o
  -7   1   6        2.56        1.64      0.94 o
  -6   1   6        6.88        6.86      0.84 o
  -5   1   6        6.02        6.08      1.28 o
  -4   1   6        1.02       -1.23      1.23 o
  -3   1   6       85.90       68.12      1.27 o
  -2   1   6      409.74      419.39      6.00 o
  -1   1   6       11.25        9.97      0.38 o
   0   1   6      553.38      627.09     10.35 o
   1   1   6      229.73      255.38      4.56 o
   2   1   6        0.41        0.92      0.35 o
   3   1   6      164.13      128.60      2.12 o
   4   1   6      451.56      456.48      9.48 o
   5   1   6        2.27        4.89      0.84 o
   6   1   6       68.58       62.23      2.56 o
  -7   2   6        0.25        0.32      1.15 o
  -6   2   6        1.49        1.59      0.71 o
  -5   2   6       53.00       47.15      1.67 o
  -4   2   6       13.82       13.36      1.03 o
  -3   2   6      206.65      219.75      3.23 o
  -2   2   6     1110.29     1228.99     15.87 o
  -1   2   6      389.23      453.52      5.35 o
   0   2   6     1435.33     1438.17     17.51 o
   1   2   6      148.07      229.82      5.25 o
   2   2   6      977.07     1029.92     15.72 o
   3   2   6      558.46      584.37      8.09 o
   4   2   6        1.13        1.08      0.42 o
   5   2   6        0.11       -0.46      0.46 o
   6   2   6        5.22        4.87      0.61 o
   7   2   6        4.68        5.36      0.66 o
  -6   3   6        7.31       10.48      1.52 o
  -5   3   6       64.00       64.89      2.07 o
  -4   3   6        3.23        5.66      0.89 o
  -3   3   6      169.60      170.75      3.08 o
  -2   3   6       99.41       82.52      1.60 o
  -1   3   6       58.86       67.29      1.18 o
   0   3   6      241.68      237.13      3.86 o
   1   3   6     2408.62     2900.10    118.30 o
   2   3   6      449.36      484.21      7.77 o
   3   3   6        2.34        1.63      0.48 o
   4   3   6      139.60      154.49      3.69 o
   5   3   6      157.54      158.18      4.02 o
   6   3   6        2.56        1.14      0.74 o
   7   3   6        6.26        7.93      1.09 o
  -6   4   6        4.60        4.29      1.36 o
  -5   4   6        3.80        3.16      0.84 o
  -4   4   6       96.71       92.39      2.10 o
  -3   4   6       66.22       65.53      1.49 o
  -2   4   6      158.10      157.51      2.61 o
  -1   4   6       18.09       25.19      0.79 o
   0   4   6        3.15        2.97      0.40 o
   1   4   6        6.73        7.09      0.51 o
   2   4   6       17.10       21.92      0.88 o
   3   4   6      152.31      152.56      2.77 o
   4   4   6        9.74       12.00      0.74 o
   5   4   6       51.38       54.85      2.14 o
   6   4   6       57.16       56.22      2.22 o
   7   4   6        0.35        0.63      0.75 o
  -6   5   6        7.85        9.19      2.24 o
  -5   5   6        6.27        8.69      1.68 o
  -4   5   6       25.67       22.65      1.47 o
  -3   5   6      119.20      111.93      2.48 o
  -2   5   6       97.62       89.35      2.10 o
  -1   5   6      351.21      332.92      4.61 o
   0   5   6        9.18        9.16      0.77 o
   1   5   6        0.01       -0.34      0.45 o
   2   5   6       49.16       36.43      1.18 o
   3   5   6      933.73      947.01     13.98 o
   4   5   6       18.07       14.27      1.08 o
   5   5   6      114.41      112.73      3.02 o
   6   5   6       80.64       82.90      3.01 o
   7   5   6        2.03        0.46      1.63 o
  -5   6   6        2.47        3.64      1.20 o
  -4   6   6        0.35       -1.02      1.02 o
  -3   6   6        0.86        0.42      0.97 o
  -2   6   6        9.17        8.76      0.99 o
  -1   6   6      191.64      191.09      3.23 o
   0   6   6        1.65       -0.55      0.55 o
   1   6   6        0.43        0.17      0.50 o
   2   6   6        1.94        3.97      0.66 o
   3   6   6      106.10      103.46      2.35 o
   4   6   6        0.06       -0.84      0.84 o
   5   6   6       22.58       21.79      2.45 o
   6   6   6        1.19        1.95      1.53 o
   7   6   6       16.38       23.18      2.31 o
  -5   7   6        6.04        5.60      1.42 o
  -4   7   6       56.14       58.92      4.07 o
  -3   7   6       23.18       25.65      2.01 o
  -2   7   6       40.11       40.27      1.93 o
  -1   7   6       25.35       22.58      1.51 o
   0   7   6       38.41       39.73      1.67 o
   1   7   6        8.90        8.38      0.93 o
   2   7   6        0.03       -0.69      0.69 o
   3   7   6        8.09        8.57      1.08 o
   4   7   6       43.10       48.90      3.25 o
   5   7   6        0.24       -1.22      1.22 o
   6   7   6        4.43        2.37      1.66 o
  -4   8   6        3.04        3.85      1.44 o
  -3   8   6       11.37       13.21      1.81 o
  -2   8   6        2.05        0.32      1.21 o
  -1   8   6       45.16       46.73      2.99 o
   0   8   6        7.84       10.45      1.27 o
   1   8   6       64.13       63.99      2.39 o
   2   8   6        8.42        8.74      1.11 o
   3   8   6        0.80        0.70      0.86 o
   4   8   6       15.34       13.27      1.64 o
   5   8   6       17.62       14.47      2.47 o
   6   8   6        0.17        2.13      1.42 o
  -3   9   6       14.75       16.99      2.32 o
  -2   9   6        0.01        1.35      1.72 o
  -1   9   6       25.43       24.94      2.02 o
   0   9   6       11.21        9.97      1.56 o
   1   9   6        0.01       -1.06      1.06 o
   2   9   6        0.39       -1.04      1.04 o
   3   9   6        0.84       -1.29      1.49 o
   4   9   6       30.30       33.32      3.84 o
   5   9   6       21.04       23.16      2.38 o
  -2  10   6        1.21        8.07      3.76 o
  -1  10   6        2.32        1.19      1.47 o
   0  10   6        4.68        3.45      2.08 o
   1  10   6        2.25       -0.42      1.31 o
   2  10   6       20.93       21.74      2.30 o
   3  10   6        4.64        4.96      2.57 o
   4  10   6       10.76       12.54      4.63 o
   1  11   6        0.11        3.77      2.66 o
   2  11   6        1.92        2.82      2.16 o
  -2 -10   7        0.43       -2.11      2.11 o
  -1 -10   7        6.19        3.91      2.09 o
   0 -10   7        0.21        1.13      1.83 o
  -4  -9   7       24.01       25.25      5.92 o
  -3  -9   7       26.27       28.28      4.25 o
  -2  -9   7       19.56       21.16      2.58 o
  -1  -9   7        0.94       -1.35      1.56 o
   0  -9   7        0.00       -1.44      1.44 o
   1  -9   7        1.59       -0.32      1.61 o
   2  -9   7        0.49       -1.60      1.95 o
  -5  -8   7       14.96       15.71      2.49 o
  -4  -8   7      187.83      194.44      7.33 o
  -3  -8   7       30.29       35.48      3.13 o
  -2  -8   7        9.87        9.25      1.96 o
  -1  -8   7        0.68        2.59      1.53 o
   0  -8   7        2.71        3.85      1.45 o
   1  -8   7        0.01       -1.05      1.23 o
   2  -8   7        0.93        0.91      1.70 o
   3  -8   7       16.47       16.86      2.67 o
   4  -8   7        0.37        2.85      3.32 o
  -6  -7   7        4.42        5.30      2.53 o
  -5  -7   7       10.02       14.47      2.67 o
  -4  -7   7        4.17        3.41      1.83 o
  -3  -7   7       19.64       22.30      2.06 o
  -2  -7   7        6.44        9.84      1.55 o
  -1  -7   7       78.63       90.01      4.10 o
   0  -7   7        5.76        5.88      1.66 o
   1  -7   7        4.17        4.50      1.27 o
   2  -7   7      116.27      109.30      3.88 o
   3  -7   7       21.72       21.81      2.23 o
   4  -7   7        1.10       -0.90      1.82 o
  -6  -6   7       33.82       37.36      3.77 o
  -5  -6   7       14.35       13.89      2.07 o
  -4  -6   7       11.15        6.46      2.13 o
  -3  -6   7       78.05       85.56      3.03 o
  -2  -6   7      121.17      138.85      4.86 o
  -1  -6   7      107.36      103.86      3.75 o
   0  -6   7       42.84       42.51      1.71 o
   1  -6   7        8.41        5.33      1.17 o
   2  -6   7       33.20       36.82      1.95 o
   3  -6   7       22.73       21.00      1.86 o
   4  -6   7        2.21        1.90      1.37 o
   5  -6   7        4.55        2.00      1.52 o
  -6  -5   7       11.03        6.40      1.89 o
  -5  -5   7       43.85       41.39      2.91 o
  -4  -5   7        9.59        9.47      1.69 o
  -3  -5   7        7.65        9.04      0.96 o
  -2  -5   7       24.17       26.02      1.68 o
  -1  -5   7       46.51       47.93      1.46 o
   0  -5   7       10.31       12.42      1.02 o
   1  -5   7      324.66      350.82      5.40 o
   2  -5   7       19.83       18.00      1.12 o
   3  -5   7       73.38       67.52      2.48 o
   4  -5   7        4.30        6.37      1.40 o
   5  -5   7        4.16        2.92      2.14 o
   6  -5   7        5.29        7.99      2.03 o
  -7  -4   7       14.31       13.45      2.05 o
  -6  -4   7        0.45       -1.08      1.08 o
  -5  -4   7       55.08       55.23      2.50 o
  -4  -4   7        1.36        0.50      0.67 o
  -3  -4   7       10.24       10.31      1.00 o
  -2  -4   7       12.30       11.06      0.96 o
  -1  -4   7        2.63        0.97      0.50 o
   0  -4   7        5.27        4.29      0.62 o
   1  -4   7        9.47       12.03      0.85 o
   2  -4   7      107.31      102.94      2.55 o
   3  -4   7      435.21      438.13      7.90 o
   4  -4   7      391.12      395.69      8.87 o
   5  -4   7       11.72       10.51      2.36 o
   6  -4   7        2.47        1.38      1.86 o
  -7  -3   7        1.13       -0.29      1.53 o
  -6  -3   7        3.38        1.92      1.16 o
  -5  -3   7        1.63       -0.87      0.87 o
  -4  -3   7       91.22       89.10      2.13 o
  -3  -3   7      270.08      282.68      4.67 o
  -2  -3   7      167.91      156.01      3.26 o
  -1  -3   7      823.65      911.74     12.41 o
   0  -3   7      832.03      820.97     11.23 o
   1  -3   7       28.53       32.82      1.16 o
   2  -3   7      203.53      197.83      3.93 o
   3  -3   7        0.27       -0.27      0.54 o
   4  -3   7      723.81      670.08     12.48 o
   5  -3   7        9.53        6.59      1.11 o
   6  -3   7        0.00       -0.55      1.08 o
   7  -3   7        0.39       -2.00      2.00 o
  -7  -2   7       37.89       39.97      2.08 o
  -6  -2   7       44.31       46.22      2.24 o
  -5  -2   7       12.18       12.71      1.09 o
  -4  -2   7        4.89        4.19      0.57 o
  -3  -2   7       86.75       86.95      1.88 o
  -2  -2   7      212.22      215.94      3.79 o
  -1  -2   7      219.46      222.80      3.58 o
   0  -2   7     1257.04     1289.16     18.20 o
   1  -2   7      264.04      272.30      4.29 o
   2  -2   7       78.82       72.02      1.78 o
   3  -2   7       15.18       12.94      0.87 o
   4  -2   7       61.11       63.48      1.73 o
   5  -2   7       30.67       37.15      1.83 o
   6  -2   7        4.07        1.42      0.91 o
   7  -2   7       19.92       23.71      1.65 o
  -7  -1   7        0.40        0.81      0.91 o
  -6  -1   7       98.82      106.65      3.29 o
  -5  -1   7        2.01        0.98      1.42 o
  -4  -1   7       47.79       48.85      1.30 o
  -3  -1   7       64.06       58.91      1.52 o
  -2  -1   7      300.59      274.53      4.37 o
  -1  -1   7      129.61      131.57      2.74 o
   0  -1   7      242.41      255.31      7.26 o
   1  -1   7      146.96      172.73      3.04 o
   2  -1   7     1822.32     1954.52     31.77 o
   3  -1   7      440.97      431.38      8.06 o
   4  -1   7       71.05       81.78      1.96 o
   5  -1   7      179.34      165.24      4.49 o
   6  -1   7       58.04       52.37      2.05 o
   7  -1   7        4.60        5.64      0.96 o
  -7   0   7        7.46        8.31      1.14 o
  -6   0   7        5.29        4.67      1.28 o
  -5   0   7       25.02       25.53      1.34 o
  -4   0   7        3.59        4.35      0.62 o
  -3   0   7      410.88      451.16      6.49 o
  -2   0   7       78.43       70.99      1.52 o
  -1   0   7       20.83       21.64      0.73 o
   0   0   7      369.81      398.10      7.24 o
   1   0   7      644.58      650.94     13.66 o
   2   0   7     2407.94     2595.70     38.85 o
   3   0   7      189.47      201.24      3.18 o
   4   0   7       41.50       37.95      1.24 o
   5   0   7      147.52      139.07      3.32 o
   6   0   7        6.99        9.36      0.87 o
   7   0   7        0.16       -0.84      0.84 o
  -7   1   7        0.85        0.72      0.73 o
  -6   1   7        3.69        2.33      1.01 o
  -5   1   7       50.49       47.75      1.86 o
  -4   1   7        6.61        5.16      1.32 o
  -3   1   7       27.20       22.22      0.91 o
  -2   1   7     2122.07     2178.65     29.43 o
  -1   1   7      536.05      475.80      6.40 o
   0   1   7      962.21      994.70     21.79 o
   1   1   7       13.86       10.67      0.55 o
   2   1   7     1192.28     1248.61     18.94 o
   3   1   7     1173.30     1257.44     19.05 o
   4   1   7       63.94       64.26      1.69 o
   5   1   7      126.59      118.29      2.89 o
   6   1   7        0.29       -0.23      0.71 o
   7   1   7       20.68       25.15      1.19 o
  -7   2   7        5.54        6.64      0.98 o
  -6   2   7        0.68        0.51      0.72 o
  -5   2   7       38.95       35.46      1.66 o
  -4   2   7       40.90       38.24      1.08 o
  -3   2   7       62.95       64.00      1.41 o
  -2   2   7       19.72       17.36      0.72 o
  -1   2   7      378.35      407.68      5.07 o
   0   2   7      246.37      255.96      3.48 o
   1   2   7      352.13      564.55      7.48 o
   2   2   7       79.39       89.88      1.87 o
   3   2   7      177.28      155.35      3.31 o
   4   2   7       57.32       63.32      1.72 o
   5   2   7        5.59        4.74      0.67 o
   6   2   7        4.54        5.04      0.71 o
   7   2   7        0.01       -0.05      0.58 o
  -6   3   7        0.54        1.86      0.80 o
  -5   3   7       65.47       68.69      2.18 o
  -4   3   7      517.76      501.24      7.80 o
  -3   3   7        0.00       -0.13      0.31 o
  -2   3   7      117.32      133.45      2.27 o
  -1   3   7      742.12      814.63      9.75 o
   0   3   7      160.65      138.28      2.60 o
   1   3   7      401.23      676.85     16.88 o
   2   3   7      536.62      625.57     10.11 o
   3   3   7       55.59       58.13      1.47 o
   4   3   7       26.70       22.81      1.01 o
   5   3   7       55.12       59.69      1.90 o
   6   3   7        1.25        1.55      0.81 o
   7   3   7        0.22       -0.17      0.97 o
  -6   4   7        2.57        0.07      1.21 o
  -5   4   7       17.96       16.82      1.37 o
  -4   4   7       24.62       26.77      1.23 o
  -3   4   7       36.22       36.60      1.11 o
  -2   4   7       59.30       63.99      1.48 o
  -1   4   7      479.29      511.90      6.13 o
   0   4   7       21.44       19.11      0.75 o
   1   4   7       84.04       78.74      2.81 o
   2   4   7      299.88      289.48      5.43 o
   3   4   7      222.04      240.53      4.05 o
   4   4   7       58.63       60.25      1.60 o
   5   4   7       22.73       18.78      1.25 o
   6   4   7        0.20       -0.72      0.72 o
   7   4   7       15.62       17.66      1.28 o
  -6   5   7        0.09        2.48      1.50 o
  -5   5   7        1.23        2.08      1.05 o
  -4   5   7        0.24       -0.05      0.83 o
  -3   5   7       53.95       50.71      1.73 o
  -2   5   7       84.47       75.62      2.04 o
  -1   5   7      250.18      267.55      3.71 o
   0   5   7       47.68       37.44      1.20 o
   1   5   7       98.86       92.96      2.08 o
   2   5   7       25.89       15.62      0.85 o
   3   5   7       14.90       10.78      0.87 o
   4   5   7       10.76        9.37      0.86 o
   5   5   7        0.46       -0.97      0.97 o
   6   5   7       58.44       65.35      2.42 o
   7   5   7       18.16       22.08      1.71 o
  -5   6   7        5.31        7.09      1.38 o
  -4   6   7        0.80       -0.18      1.07 o
  -3   6   7       17.14       20.11      1.56 o
  -2   6   7       45.15       48.11      2.02 o
  -1   6   7       71.58       71.96      2.01 o
   0   6   7       15.49       14.25      0.98 o
   1   6   7       38.99       29.31      1.31 o
   2   6   7      211.73      208.71      3.84 o
   3   6   7       75.97       74.14      1.95 o
   4   6   7       11.28       12.61      1.18 o
   5   6   7       62.10       68.89      2.60 o
   6   6   7      104.67      122.78      4.13 o
   7   6   7        6.20        3.03      1.34 o
  -5   7   7        1.10       -0.95      2.53 o
  -4   7   7        1.03        3.10      1.45 o
  -3   7   7       12.67       12.56      1.67 o
  -2   7   7       28.96       23.10      1.78 o
  -1   7   7        7.70        5.52      1.13 o
   0   7   7       33.84       32.80      1.56 o
   1   7   7       52.21       50.09      1.68 o
   2   7   7       85.70       81.22      2.30 o
   3   7   7      192.98      194.13      4.04 o
   4   7   7       31.47       30.59      1.86 o
   5   7   7        0.21        0.10      1.02 o
   6   7   7        9.82       14.49      1.72 o
  -4   8   7       32.17       45.73      3.16 o
  -3   8   7        3.80        6.05      1.58 o
  -2   8   7        4.57        3.64      1.29 o
  -1   8   7       12.87       11.78      1.54 o
   0   8   7        1.12       -0.95      0.95 o
   1   8   7        6.93        5.47      1.15 o
   2   8   7        9.91        9.82      1.24 o
   3   8   7       77.87       70.69      2.54 o
   4   8   7        6.78        7.60      1.54 o
   5   8   7        1.49       -0.32      1.29 o
   6   8   7        0.05        0.97      1.41 o
  -3   9   7        4.49        5.72      2.46 o
  -2   9   7        3.77        5.13      1.92 o
  -1   9   7       56.17       54.22      2.73 o
   0   9   7       23.95       23.80      1.73 o
   1   9   7       21.13       17.93      1.98 o
   2   9   7       14.99       18.37      2.66 o
   3   9   7       10.87       13.02      2.17 o
   4   9   7       44.49       41.38      3.09 o
   5   9   7        0.04       -1.53      1.53 o
  -1  10   7       11.91        9.48      1.78 o
   0  10   7        3.17        0.23      1.45 o
   1  10   7       77.32       85.38      3.37 o
   2  10   7        0.09        3.28      1.69 o
   3  10   7        1.84        0.95      2.27 o
   4  10   7       33.41       35.97      6.05 o
   1  11   7       41.47       42.20      4.42 o
   2  11   7       43.08       42.69      6.29 o
  -2 -10   8        5.73        5.78      3.68 o
  -1 -10   8        0.72        3.14      2.24 o
   0 -10   8        0.02       -0.36      1.76 o
  -4  -9   8       12.27       10.01      4.63 o
  -3  -9   8        0.63       -0.02      2.81 o
  -2  -9   8        5.71        4.66      2.02 o
  -1  -9   8        1.41       -0.37      1.57 o
   0  -9   8       21.41       22.05      2.65 o
   1  -9   8        0.67       -1.90      1.90 o
   2  -9   8        5.21        3.76      3.60 o
  -5  -8   8        0.11       -0.15      3.30 o
  -4  -8   8        0.03        8.00      2.32 o
  -3  -8   8       48.34       58.38      5.19 o
  -2  -8   8        2.01        1.37      1.88 o
  -1  -8   8       15.96       17.04      2.24 o
   0  -8   8       32.84       38.97      3.66 o
   1  -8   8       45.21       46.58      3.59 o
   2  -8   8        0.08       -0.92      1.98 o
   3  -8   8       15.42       14.71      2.60 o
  -5  -7   8        0.04       -0.04      1.73 o
  -4  -7   8       68.01       83.96      7.04 o
  -3  -7   8       18.67       15.93      1.87 o
  -2  -7   8        3.05        4.58      1.42 o
  -1  -7   8      146.77      147.24      5.50 o
   0  -7   8        2.46        2.73      1.43 o
   1  -7   8        2.57        3.10      1.53 o
   2  -7   8      169.29      156.88      5.00 o
   3  -7   8       19.87       22.04      2.27 o
   4  -7   8        1.06        3.44      1.61 o
  -6  -6   8        2.24        5.01      3.45 o
  -5  -6   8        0.01       -0.08      1.64 o
  -4  -6   8       21.62       21.36      2.30 o
  -3  -6   8        0.50        0.71      1.05 o
  -2  -6   8       28.44       29.72      1.77 o
  -1  -6   8        0.62       -0.36      0.76 o
   0  -6   8        9.64        8.13      1.22 o
   1  -6   8       62.13       61.04      2.76 o
   2  -6   8      343.16      338.08      8.28 o
   3  -6   8      117.54      116.26      4.57 o
   4  -6   8        4.70        2.67      1.49 o
   5  -6   8        7.24        5.65      1.55 o
  -6  -5   8        0.23       -0.22      1.48 o
  -5  -5   8        2.89        2.64      1.56 o
  -4  -5   8        8.12        9.39      1.78 o
  -3  -5   8        8.75        9.78      1.64 o
  -2  -5   8        0.02       -0.20      0.73 o
  -1  -5   8       84.18       86.12      2.05 o
   0  -5   8        2.05        0.66      0.71 o
   1  -5   8       89.94       87.03      2.11 o
   2  -5   8      180.63      174.65      4.37 o
   3  -5   8      428.93      388.55     10.46 o
   4  -5   8        0.01        0.00      1.15 o
   5  -5   8       55.38       57.07      3.80 o
   6  -5   8        6.03        9.84      2.21 o
  -7  -4   8        0.58       -1.15      2.18 o
  -6  -4   8        3.81        2.14      1.52 o
  -5  -4   8       14.08       11.82      1.44 o
  -4  -4   8        8.97        7.74      1.24 o
  -3  -4   8        0.43       -0.31      0.69 o
  -2  -4   8      143.62      155.19      3.44 o
  -1  -4   8      150.10      148.76      2.82 o
   0  -4   8      155.51      149.91      3.08 o
   1  -4   8       23.97       17.50      1.09 o
   2  -4   8      149.55      147.25      3.32 o
   3  -4   8       54.89       55.79      1.87 o
   4  -4   8       62.60       56.18      2.37 o
   5  -4   8       92.96      108.09      3.77 o
   6  -4   8        1.79       -1.43      1.43 o
  -7  -3   8       44.44       50.84      3.68 o
  -6  -3   8        4.76        5.81      1.32 o
  -5  -3   8        0.23       -0.91      0.95 o
  -4  -3   8       47.87       47.80      1.59 o
  -3  -3   8        9.98        7.63      0.72 o
  -2  -3   8        9.25        6.25      0.76 o
  -1  -3   8      105.20      105.76      2.34 o
   0  -3   8       88.26      108.01      2.37 o
   1  -3   8      528.74      546.42      8.77 o
   2  -3   8        0.57        1.11      0.59 o
   3  -3   8      333.67      333.20      6.12 o
   4  -3   8        0.64        0.42      0.69 o
   5  -3   8       38.99       36.43      2.62 o
   6  -3   8        2.91        1.37      1.42 o
  -7  -2   8       35.20       37.64      3.10 o
  -6  -2   8       54.68       66.21      2.72 o
  -5  -2   8       33.19       36.23      1.68 o
  -4  -2   8       44.37       46.61      1.39 o
  -3  -2   8       37.06       34.32      1.10 o
  -2  -2   8      165.49      158.11      3.01 o
  -1  -2   8      224.26      241.69      3.70 o
   0  -2   8        0.33        0.13      0.47 o
   1  -2   8      138.27      143.95      2.58 o
   2  -2   8        4.94        1.07      0.67 o
   3  -2   8      577.36      561.89      9.61 o
   4  -2   8       18.85       18.82      0.97 o
   5  -2   8       49.31       38.59      1.95 o
   6  -2   8       13.41       17.35      1.43 o
   7  -2   8       44.13       55.93      2.53 o
  -7  -1   8        3.43        3.98      1.23 o
  -6  -1   8       16.73       14.74      1.40 o
  -5  -1   8       15.35       11.87      1.21 o
  -4  -1   8       28.95       28.12      1.11 o
  -3  -1   8      428.97      427.43      7.09 o
  -2  -1   8       55.91       44.29      1.22 o
  -1  -1   8      319.15      304.63      4.68 o
   0  -1   8      100.38       91.87      2.15 o
   1  -1   8      417.08      443.05      7.06 o
   2  -1   8      288.03      335.80      5.52 o
   3  -1   8       87.28       82.32      2.38 o
   4  -1   8       22.89       15.60      0.83 o
   5  -1   8        0.16       -0.86      0.86 o
   6  -1   8       32.14       28.49      3.00 o
   7  -1   8       11.95       13.35      1.26 o
  -7   0   8        0.21        0.38      0.89 o
  -6   0   8       23.10       24.60      1.52 o
  -5   0   8       17.79       15.71      1.19 o
  -4   0   8       17.12       15.53      0.98 o
  -3   0   8      439.21      458.84      8.04 o
  -2   0   8      411.27      423.46      6.48 o
  -1   0   8      753.53      820.95     11.88 o
   0   0   8      125.91      115.67      6.50 o
   1   0   8     2122.27     2353.45     35.20 o
   2   0   8        2.57        2.13      0.44 o
   3   0   8       23.85       20.88      0.94 o
   4   0   8        0.17       -0.36      0.36 o
   5   0   8       30.88       30.03      1.52 o
   6   0   8        0.00       -0.25      0.81 o
   7   0   8        5.71        6.87      0.97 o
  -7   1   8        0.44        0.36      1.31 o
  -6   1   8       14.96       17.21      1.11 o
  -5   1   8       46.94       48.34      1.92 o
  -4   1   8       50.75       50.28      1.29 o
  -3   1   8       44.01       32.39      1.14 o
  -2   1   8       88.05       86.16      1.80 o
  -1   1   8       54.62       54.24      1.22 o
   0   1   8     2049.46     2404.29     63.59 o
   1   1   8     1972.24     2643.70     78.92 o
   2   1   8      118.76      131.76      2.48 o
   3   1   8        5.40       20.63      0.94 o
   4   1   8      406.91      367.34      5.90 o
   5   1   8      153.72      160.21      3.82 o
   6   1   8       36.58       34.45      1.39 o
   7   1   8       19.38       20.85      1.15 o
  -6   2   8        4.06        5.62      0.89 o
  -5   2   8        5.61        1.27      0.82 o
  -4   2   8        2.34        0.49      0.71 o
  -3   2   8       51.63       46.14      1.23 o
  -2   2   8      184.68      194.58      3.17 o
  -1   2   8        4.42        2.50      0.39 o
   0   2   8        6.70        2.73      0.38 o
   1   2   8      158.30      306.45      5.66 o
   2   2   8      197.11      211.54      3.74 o
   3   2   8        0.02        0.28      0.49 o
   4   2   8      201.95      193.64      3.69 o
   5   2   8       48.54       51.41      1.81 o
   6   2   8        4.59        3.82      0.74 o
   7   2   8        1.10        0.07      0.68 o
  -6   3   8       10.09       11.80      1.32 o
  -5   3   8        0.33        1.62      0.76 o
  -4   3   8        1.35        2.50      0.64 o
  -3   3   8      155.81      141.83      2.58 o
  -2   3   8      861.46      845.47     11.24 o
  -1   3   8      134.44      112.26      1.78 o
   0   3   8       11.96       15.00      0.66 o
   1   3   8        4.41        6.73      0.52 o
   2   3   8     2178.02     2642.97     54.73 o
   3   3   8       30.57       25.49      0.99 o
   4   3   8       83.61       87.43      2.42 o
   5   3   8        8.22        7.07      0.94 o
   6   3   8        0.09       -0.31      0.68 o
   7   3   8        1.82        1.54      1.31 o
  -6   4   8        3.94        4.54      1.39 o
  -5   4   8       10.38       10.53      1.25 o
  -4   4   8       17.34       20.43      1.15 o
  -3   4   8        0.40       -0.44      0.49 o
  -2   4   8      194.83      203.06      3.27 o
  -1   4   8       18.24       18.63      0.67 o
   0   4   8        5.52        2.44      0.45 o
   1   4   8      359.23      411.02      8.73 o
   2   4   8        0.08       -0.58      0.58 o
   3   4   8        0.16       -0.50      0.50 o
   4   4   8       39.41       39.17      1.38 o
   5   4   8      185.33      187.36      4.42 o
   6   4   8       17.81       17.84      1.94 o
   7   4   8       23.36       22.62      1.43 o
  -6   5   8       15.58       16.18      3.48 o
  -5   5   8       75.97       84.66      3.13 o
  -4   5   8       19.11       21.25      1.78 o
  -3   5   8        2.73        2.73      0.84 o
  -2   5   8      138.72      138.05      2.70 o
  -1   5   8       90.66       87.29      1.67 o
   0   5   8       22.72       14.06      0.83 o
   1   5   8       93.76       91.88      2.10 o
   2   5   8       44.99       46.78      1.47 o
   3   5   8      221.26      231.28      4.06 o
   4   5   8       33.81       29.19      1.27 o
   5   5   8       78.55       74.24      2.25 o
   6   5   8      128.54      137.43      3.76 o
   7   5   8       19.30       23.17      1.88 o
  -5   6   8        9.41       12.16      1.54 o
  -4   6   8        7.95        9.01      1.47 o
  -3   6   8        6.33        5.37      1.31 o
  -2   6   8       14.18       12.30      1.21 o
  -1   6   8      153.33      146.56      2.86 o
   0   6   8      256.47      232.06      4.18 o
   1   6   8      213.04      198.32      4.02 o
   2   6   8       84.29       78.52      2.06 o
   3   6   8        4.57        1.95      0.87 o
   4   6   8      150.31      148.21      3.58 o
   5   6   8       13.00       11.36      1.31 o
   6   6   8        0.06        0.28      1.36 o
   7   6   8        0.62       -0.59      1.21 o
  -4   7   8       17.83       24.05      2.09 o
  -3   7   8        0.27       -1.14      1.14 o
  -2   7   8        1.27       -0.59      0.94 o
  -1   7   8       49.27       45.60      2.04 o
   0   7   8        0.10       -0.74      0.74 o
   1   7   8       22.91       20.41      1.19 o
   2   7   8       11.88       11.88      1.09 o
   3   7   8       39.07       41.64      1.88 o
   4   7   8      142.73      154.43      4.59 o
   5   7   8       28.57       35.19      1.95 o
   6   7   8       29.26       33.48      3.89 o
  -4   8   8        0.32        3.52      1.56 o
  -3   8   8       26.68       30.18      2.30 o
  -2   8   8       54.59       47.17      2.44 o
  -1   8   8        4.77        3.54      1.32 o
   0   8   8       21.91       17.74      1.53 o
   1   8   8       30.54       30.97      1.73 o
   2   8   8       25.77       25.63      1.63 o
   3   8   8        3.95        4.21      1.18 o
   4   8   8       16.66       16.12      1.82 o
   5   8   8       33.94       38.14      2.78 o
   6   8   8       29.60       31.28      2.10 o
  -3   9   8        6.12        6.11      2.62 o
  -2   9   8        2.39        0.73      1.64 o
  -1   9   8       20.36       18.69      1.85 o
   0   9   8       14.22       15.48      1.54 o
   1   9   8       13.22       16.05      1.58 o
   2   9   8        3.04        3.82      1.35 o
   3   9   8       24.61       21.21      5.03 o
   4   9   8        0.67       -0.54      1.58 o
   5   9   8        6.72        4.24      1.73 o
  -1  10   8        1.25       -0.63      1.45 o
   0  10   8        8.87        8.19      1.65 o
   1  10   8       15.64       19.70      1.98 o
   2  10   8       43.99       45.35      3.00 o
   3  10   8       39.26       35.93      4.08 o
   4  10   8        0.15        3.32      3.96 o
  -3  -9   9        0.00       -1.11      2.87 o
  -2  -9   9       38.68       43.18      3.42 o
  -1  -9   9        9.30        5.32      2.09 o
   0  -9   9        0.38        2.02      1.92 o
   1  -9   9       28.51       25.05      2.86 o
   2  -9   9       16.01       13.53      4.51 o
  -4  -8   9        1.99        0.11      2.32 o
  -3  -8   9        1.32       -0.22      2.62 o
  -2  -8   9       13.48       11.38      2.15 o
  -1  -8   9        1.96        0.96      1.61 o
   0  -8   9       21.48       19.57      2.40 o
   1  -8   9        1.99        1.32      1.69 o
   2  -8   9        8.67        6.13      2.36 o
   3  -8   9        2.88        3.55      2.20 o
  -5  -7   9        9.02        7.66      2.16 o
  -4  -7   9        9.40       12.03      2.35 o
  -3  -7   9        5.78        3.53      1.57 o
  -2  -7   9        4.39        4.92      1.47 o
  -1  -7   9        0.85        2.68      1.51 o
   0  -7   9      121.31      120.01      4.87 o
   1  -7   9        1.90       -0.23      1.35 o
   2  -7   9        1.07        4.57      1.74 o
   3  -7   9        0.05        0.17      1.43 o
   4  -7   9       13.34       12.25      1.93 o
  -6  -6   9        6.50        6.69      2.02 o
  -5  -6   9       23.43       22.04      2.51 o
  -4  -6   9       12.26       14.84      2.53 o
  -3  -6   9        1.15        0.28      1.07 o
  -2  -6   9        0.94       -0.11      1.16 o
  -1  -6   9        2.34        5.15      0.99 o
   0  -6   9        0.08       -1.19      1.19 o
   1  -6   9        4.81        3.93      1.28 o
   2  -6   9        0.56        0.22      1.20 o
   3  -6   9      179.47      163.48     10.14 o
   4  -6   9       32.10       27.12      2.39 o
   5  -6   9        9.98       10.21      1.74 o
  -6  -5   9        1.03        1.43      1.64 o
  -5  -5   9        3.71        4.63      2.33 o
  -4  -5   9       31.05       29.02      2.43 o
  -3  -5   9       38.87       43.43      2.10 o
  -2  -5   9      118.35      110.60      3.21 o
  -1  -5   9       53.01       49.30      1.84 o
   0  -5   9       24.21       22.53      1.41 o
   1  -5   9      326.59      320.92      7.00 o
   2  -5   9      116.59      110.32      3.32 o
   3  -5   9      218.47      200.93      6.31 o
   4  -5   9        2.66        2.01      1.23 o
   5  -5   9       34.23       39.78      2.45 o
  -6  -4   9        3.49        1.59      1.87 o
  -5  -4   9        8.23        7.87      2.34 o
  -4  -4   9       54.78       47.85      2.38 o
  -3  -4   9      106.35      104.69      2.80 o
  -2  -4   9       13.76       10.50      1.00 o
  -1  -4   9       36.43       35.17      1.25 o
   0  -4   9      129.55      122.60      2.93 o
   1  -4   9      279.13      264.85      4.83 o
   2  -4   9      101.54      100.45      3.29 o
   3  -4   9        4.80        4.36      0.86 o
   4  -4   9      203.58      195.17      5.95 o
   5  -4   9       39.09       37.67      2.23 o
   6  -4   9       49.17       58.10      3.76 o
  -7  -3   9        2.19        1.94      2.02 o
  -6  -3   9        3.38        1.51      1.49 o
  -5  -3   9        6.75        4.53      1.21 o
  -4  -3   9        6.21        4.13      0.88 o
  -3  -3   9       48.67       47.61      1.58 o
  -2  -3   9      198.88      201.11      4.09 o
  -1  -3   9        4.80        3.49      0.60 o
   0  -3   9       38.43       46.55      1.55 o
   1  -3   9      399.79      413.56      6.88 o
   2  -3   9      367.54      353.26      7.20 o
   3  -3   9       42.79       37.39      1.47 o
   4  -3   9      193.32      188.62      4.77 o
   5  -3   9        3.84        4.20      0.87 o
   6  -3   9        7.91        8.28      1.72 o
  -7  -2   9        0.25        1.72      1.49 o
  -6  -2   9        0.71        2.05      1.14 o
  -5  -2   9       15.46       13.89      1.25 o
  -4  -2   9      289.86      298.95      5.33 o
  -3  -2   9      121.08      117.49      2.41 o
  -2  -2   9      140.64      149.86      2.96 o
  -1  -2   9      203.35      182.23      2.99 o
   0  -2   9      530.02      561.69      9.72 o
   1  -2   9      477.34      512.15      7.71 o
   2  -2   9      191.80      212.14      4.17 o
   3  -2   9       47.59       47.73      1.68 o
   4  -2   9       42.67       40.60      1.50 o
   5  -2   9        0.10       -0.85      0.85 o
   6  -2   9        0.19       -0.70      0.92 o
   7  -2   9        0.02       -0.40      1.37 o
  -7  -1   9        0.32       -0.72      1.05 o
  -6  -1   9       12.42       12.55      1.41 o
  -5  -1   9       84.08       84.83      2.91 o
  -4  -1   9       13.68       14.37      0.91 o
  -3  -1   9      389.26      393.02      7.11 o
  -2  -1   9       95.74       82.47      1.82 o
  -1  -1   9      609.41      616.85      9.68 o
   0  -1   9      705.88      788.41     11.38 o
   1  -1   9      322.85      321.46      5.39 o
   2  -1   9      399.56      427.34      8.18 o
   3  -1   9      301.80      278.19      5.09 o
   4  -1   9       13.62       17.82      1.06 o
   5  -1   9       24.31       19.20      1.69 o
   6  -1   9        0.97        2.06      1.10 o
   7  -1   9        4.43        4.76      1.30 o
  -7   0   9        0.12       -1.18      1.18 o
  -6   0   9       29.69       30.87      1.80 o
  -5   0   9       44.09       43.34      2.79 o
  -4   0   9       36.62       39.87      1.39 o
  -3   0   9        6.31        4.51      0.69 o
  -2   0   9       49.12       49.65      1.42 o
  -1   0   9       27.26       36.56      1.09 o
   0   0   9      226.82      270.44      8.73 o
   1   0   9      106.65      114.57      2.31 o
   2   0   9        5.28        3.41      0.50 o
   3   0   9      316.30      342.34      6.60 o
   4   0   9      175.01      148.12      3.22 o
   5   0   9        8.69        7.40      1.00 o
   6   0   9        1.35        0.68      0.83 o
   7   0   9       15.14       14.52      1.26 o
  -7   1   9        2.44        3.72      2.26 o
  -6   1   9       15.19       14.67      1.13 o
  -5   1   9       95.51      102.56      2.71 o
  -4   1   9       11.84       11.00      0.72 o
  -3   1   9      250.49      254.03      4.55 o
  -2   1   9      129.59      130.34      2.34 o
  -1   1   9       37.20       30.60      0.97 o
   0   1   9       33.17       71.28      2.25 o
   1   1   9     5046.62     7823.28    220.60 o
   2   1   9       20.56       31.74      1.64 o
   3   1   9      103.90      100.95      2.09 o
   4   1   9      543.65      481.13      8.27 o
   5   1   9        6.32        4.91      0.77 o
   6   1   9        2.72        1.89      0.70 o
   7   1   9       44.28       41.40      2.39 o
  -6   2   9        0.02       -0.72      0.72 o
  -5   2   9        0.21       -0.71      0.71 o
  -4   2   9       13.98       10.95      1.12 o
  -3   2   9       55.83       58.49      2.01 o
  -2   2   9       17.67       21.07      0.92 o
  -1   2   9       19.51       16.59      0.70 o
   0   2   9      297.01      290.78      4.39 o
   1   2   9      258.37      381.54      7.49 o
   2   2   9      337.16      369.66      7.70 o
   3   2   9      249.16      233.35      4.41 o
   4   2   9       51.66       53.86      1.75 o
   5   2   9        0.94       -0.25      0.72 o
   6   2   9       77.01       70.38      2.28 o
   7   2   9        8.10        9.38      0.98 o
  -6   3   9       15.21       17.37      1.81 o
  -5   3   9        9.56        8.70      1.01 o
  -4   3   9       20.84       18.88      1.08 o
  -3   3   9        7.79        7.34      0.62 o
  -2   3   9       38.84       52.73      1.36 o
  -1   3   9       21.38       20.87      0.74 o
   0   3   9       30.71       31.88      1.19 o
   1   3   9        2.14        5.24      0.63 o
   2   3   9       42.40       36.02      1.53 o
   3   3   9       51.29       46.95      1.40 o
   4   3   9       60.13       61.46      1.93 o
   5   3   9      278.04      275.06      6.40 o
   6   3   9       73.04       75.56      2.53 o
   7   3   9        0.87        1.15      0.80 o
  -6   4   9        2.02        3.62      1.82 o
  -5   4   9       17.43       17.30      1.76 o
  -4   4   9       12.60       17.98      1.23 o
  -3   4   9      116.28      113.69      2.34 o
  -2   4   9      135.35      120.10      2.26 o
  -1   4   9      190.71      185.39      2.62 o
   0   4   9       89.91       81.65      2.87 o
   1   4   9       97.96      119.08      3.13 o
   2   4   9       50.30       60.49      2.41 o
   3   4   9       41.96       33.37      1.26 o
   4   4   9        0.63       -0.57      0.57 o
   5   4   9      210.47      204.20      4.53 o
   6   4   9       18.14       17.30      1.37 o
   7   4   9       13.51       15.31      1.32 o
  -5   5   9        3.34        4.37      1.15 o
  -4   5   9       24.38       26.16      1.64 o
  -3   5   9       43.18       37.58      1.53 o
  -2   5   9        2.48        0.31      0.57 o
  -1   5   9       30.65       33.98      1.02 o
   0   5   9       13.66       16.10      0.84 o
   1   5   9       74.80       86.98      2.25 o
   2   5   9      515.26      578.13      9.46 o
   3   5   9      135.46      129.39      2.86 o
   4   5   9      107.74      111.76      3.07 o
   5   5   9        0.26       -0.43      0.90 o
   6   5   9        3.46       -0.84      1.75 o
   7   5   9       17.20       15.43      1.69 o
  -5   6   9       16.14       21.92      1.87 o
  -4   6   9        0.03       -0.35      1.13 o
  -3   6   9        6.10        4.28      1.31 o
  -2   6   9        5.50        5.26      1.06 o
  -1   6   9        1.06       -0.13      1.10 o
   0   6   9        5.58        3.08      0.71 o
   1   6   9       27.69       25.98      1.32 o
   2   6   9      183.63      183.82      4.15 o
   3   6   9      140.69      130.96      3.26 o
   4   6   9       75.28       74.25      2.62 o
   5   6   9       16.74       17.79      1.61 o
   6   6   9       88.44       83.79      3.71 o
   7   6   9        5.22        4.21      1.48 o
  -4   7   9        0.00        0.06      1.24 o
  -3   7   9        0.09        0.21      1.13 o
  -2   7   9       83.53       78.29      2.97 o
  -1   7   9       46.33       43.46      2.05 o
   0   7   9      102.38       94.20      2.84 o
   1   7   9        6.79        8.95      0.97 o
   2   7   9       17.98       15.96      1.23 o
   3   7   9      175.36      174.48      4.16 o
   4   7   9       28.52       28.70      2.02 o
   5   7   9        4.32        2.44      1.48 o
   6   7   9       21.88       21.78      2.02 o
  -3   8   9        1.78        1.69      1.38 o
  -2   8   9        3.68        2.32      1.41 o
  -1   8   9        3.06        0.37      1.13 o
   0   8   9      266.42      272.33      5.94 o
   1   8   9       25.64       27.42      1.73 o
   2   8   9       38.94       42.28      2.25 o
   3   8   9      109.62      112.92      3.32 o
   4   8   9       15.54       14.18      2.03 o
   5   8   9        0.38       -0.11      1.28 o
   6   8   9        4.77        5.36      2.21 o
  -2   9   9        0.00        2.62      1.71 o
  -1   9   9        0.48        2.45      1.37 o
   0   9   9       54.59       59.39      2.69 o
   1   9   9      141.18      146.19      4.02 o
   2   9   9       17.85       24.31      1.96 o
   3   9   9       17.62       14.83      2.83 o
   4   9   9        4.20        3.43      1.75 o
   5   9   9        2.28        1.45      1.64 o
  -1  10   9        0.00       -0.55      1.41 o
   0  10   9        0.22       -0.65      1.28 o
   1  10   9       29.07       27.51      2.01 o
   2  10   9        0.14        2.81      1.76 o
   3  10   9       44.54       41.68      4.36 o
   4  10   9        4.65        0.71      3.80 o
  -3  -9  10        2.49        2.89      3.16 o
  -2  -9  10       11.29        8.42      2.90 o
  -1  -9  10        4.68        3.06      2.04 o
   0  -9  10        3.90        7.52      2.09 o
   1  -9  10      104.71      125.54      5.98 o
  -4  -8  10        4.96        5.22      2.96 o
  -3  -8  10        5.84        6.85      3.22 o
  -2  -8  10        9.47        7.20      2.08 o
  -1  -8  10        6.20        6.09      1.92 o
   0  -8  10       16.21       15.46      2.37 o
   1  -8  10       66.78       67.46      5.14 o
   2  -8  10       90.07       84.59      5.40 o
   3  -8  10        1.70       -2.02      2.85 o
  -5  -7  10        3.60        4.24      1.99 o
  -4  -7  10        2.17        2.06      1.79 o
  -3  -7  10        0.52        1.38      1.78 o
  -2  -7  10       39.02       43.37      3.06 o
  -1  -7  10        0.32        0.03      1.42 o
   0  -7  10        1.55        1.53      1.68 o
   1  -7  10       32.94       32.32      2.87 o
   2  -7  10      192.75      198.20      6.82 o
   3  -7  10        2.74       -0.15      1.52 o
   4  -7  10        4.31        2.45      1.49 o
  -5  -6  10       14.04       17.12      2.42 o
  -4  -6  10        2.75        1.59      1.77 o
  -3  -6  10       19.59       25.16      2.08 o
  -2  -6  10       22.76       30.07      2.09 o
  -1  -6  10      106.68      112.13      3.28 o
   0  -6  10       18.40       14.17      1.89 o
   1  -6  10       29.35       30.23      2.48 o
   2  -6  10       12.71       13.72      1.64 o
   3  -6  10        2.96        2.74      1.57 o
   4  -6  10        2.58        3.12      1.56 o
   5  -6  10        7.10        6.53      1.53 o
  -6  -5  10        3.76        5.23      1.95 o
  -5  -5  10       14.63       20.62      2.35 o
  -4  -5  10        1.50        0.91      1.55 o
  -3  -5  10        6.86        5.14      1.19 o
  -2  -5  10        1.71        2.07      1.03 o
  -1  -5  10       56.72       52.61      2.08 o
   0  -5  10      195.59      186.51      4.12 o
   1  -5  10      192.96      178.07      5.05 o
   2  -5  10       94.37       86.90      3.26 o
   3  -5  10       57.31       58.82      3.15 o
   4  -5  10       72.46       66.51      3.28 o
   5  -5  10        3.80        2.37      1.28 o
  -6  -4  10        0.74        1.21      1.61 o
  -5  -4  10        0.02        0.65      1.53 o
  -4  -4  10        0.42       -0.53      2.07 o
  -3  -4  10        1.89        2.34      1.14 o
  -2  -4  10       26.23       26.32      1.37 o
  -1  -4  10        6.63        3.41      0.69 o
   0  -4  10      383.12      377.47      7.02 o
   1  -4  10      310.87      306.27      6.23 o
   2  -4  10      327.22      336.04      7.17 o
   3  -4  10      110.43      104.57      3.40 o
   4  -4  10        3.33        4.14      1.32 o
   5  -4  10        2.07        2.96      1.27 o
   6  -4  10       52.96       60.78      3.82 o
  -6  -3  10        2.58        1.92      1.56 o
  -5  -3  10        0.08       -0.77      1.36 o
  -4  -3  10      133.37      137.23      4.22 o
  -3  -3  10       52.60       48.56      1.64 o
  -2  -3  10       45.51       50.07      1.89 o
  -1  -3  10       96.12       91.44      2.17 o
   0  -3  10      921.44      886.49     13.97 o
   1  -3  10      158.31      164.72      3.32 o
   2  -3  10        5.29        6.74      0.87 o
   3  -3  10       65.02       55.16      2.43 o
   4  -3  10       31.54       31.54      1.73 o
   5  -3  10       23.33       24.15      2.18 o
   6  -3  10       13.69       13.88      2.03 o
  -6  -2  10        0.24       -1.73      1.73 o
  -5  -2  10        1.14        2.84      1.01 o
  -4  -2  10       94.96       97.35      2.41 o
  -3  -2  10       18.63       19.59      0.99 o
  -2  -2  10       86.39      100.11      2.29 o
  -1  -2  10      102.83       92.93      1.88 o
   0  -2  10      553.38      564.42     10.86 o
   1  -2  10       41.56       39.61      1.39 o
   2  -2  10       60.45       58.96      1.76 o
   3  -2  10        2.25        1.22      0.72 o
   4  -2  10        2.21        1.79      0.73 o
   5  -2  10        0.14        0.07      1.13 o
   6  -2  10       15.95       18.52      2.00 o
   7  -2  10       10.73       13.36      1.86 o
  -6  -1  10       35.72       42.63      2.20 o
  -5  -1  10        0.23       -0.07      1.02 o
  -4  -1  10       16.04       16.61      1.06 o
  -3  -1  10      138.54      133.18      2.78 o
  -2  -1  10      113.53      120.73      2.70 o
  -1  -1  10      288.23      349.26      5.83 o
   0  -1  10        9.89       12.18      0.79 o
   1  -1  10      183.93      173.69      3.08 o
   2  -1  10        3.89        9.65      0.89 o
   3  -1  10        0.00       -0.53      0.53 o
   4  -1  10       36.99       40.60      1.52 o
   5  -1  10       56.12       47.97      2.25 o
   6  -1  10       95.16       87.60      3.14 o
   7  -1  10       12.98       15.27      2.65 o
  -6   0  10        4.18        6.33      1.23 o
  -5   0  10        0.76        2.16      1.35 o
  -4   0  10       67.19       69.94      2.33 o
  -3   0  10       60.83       59.41      1.64 o
  -2   0  10        9.48        6.31      0.67 o
  -1   0  10      125.95      138.25      2.70 o
   0   0  10      261.52      330.73      6.58 o
   1   0  10        5.29        5.27      0.61 o
   2   0  10      104.28      100.26      3.02 o
   3   0  10       22.97       17.86      0.97 o
   4   0  10        5.72        3.96      0.88 o
   5   0  10       99.19       85.94      3.03 o
   6   0  10       17.23       13.91      1.84 o
   7   0  10        5.93        8.41      1.13 o
  -6   1  10        1.94        1.35      0.84 o
  -5   1  10        1.98        3.08      0.83 o
  -4   1  10       24.27       22.68      1.03 o
  -3   1  10      325.59      321.89      5.24 o
  -2   1  10      153.26      146.61      2.73 o
  -1   1  10       98.04       96.32      1.96 o
   0   1  10      232.10      288.39     10.89 o
   1   1  10      696.15     1102.29     18.33 o
   2   1  10      645.39      658.57     26.35 o
   3   1  10        8.08       10.82      0.73 o
   4   1  10      202.00      195.34      4.63 o
   5   1  10        4.56        0.36      0.80 o
   6   1  10       12.46        9.76      1.01 o
   7   1  10       12.53        9.33      1.22 o
  -6   2  10        0.00        0.72      1.52 o
  -5   2  10        5.91        7.61      0.98 o
  -4   2  10       31.77       29.49      1.15 o
  -3   2  10       82.55       87.37      1.89 o
  -2   2  10        0.13       -0.45      0.45 o
  -1   2  10        0.25        0.11      0.46 o
   0   2  10     1486.52     1697.69     24.11 o
   1   2  10        0.28        3.05      0.48 o
   2   2  10       10.47       13.51      1.17 o
   3   2  10      216.98      198.50      3.94 o
   4   2  10      991.99      920.81     16.96 o
   5   2  10      101.49       85.57      2.73 o
   6   2  10       37.58       32.51      1.63 o
   7   2  10       25.79       29.90      1.53 o
  -6   3  10       11.35       13.08      1.71 o
  -5   3  10       17.15       21.12      1.56 o
  -4   3  10       27.07       23.80      1.22 o
  -3   3  10       33.52       32.29      1.08 o
  -2   3  10       81.61       74.85      1.74 o
  -1   3  10      179.97      163.62      2.55 o
   0   3  10      259.20      270.07      4.48 o
   1   3  10       47.00       95.13      3.21 o
   2   3  10      134.59      171.13      4.44 o
   3   3  10       46.21       41.65      1.40 o
   4   3  10        4.86        4.48      0.83 o
   5   3  10      252.92      245.08      5.95 o
   6   3  10       24.89       24.87      1.50 o
   7   3  10        4.62        6.43      1.26 o
  -6   4  10       21.30       29.69      3.80 o
  -5   4  10        3.38        3.70      1.07 o
  -4   4  10       16.03       18.04      1.35 o
  -3   4  10        0.74        0.38      0.61 o
  -2   4  10      286.15      273.12      4.24 o
  -1   4  10      245.99      234.60      3.33 o
   0   4  10       67.46       57.55      1.88 o
   1   4  10      432.43      541.53     15.32 o
   2   4  10       61.99       72.61      3.44 o
   3   4  10       52.97       46.54      1.55 o
   4   4  10        0.66        1.06      0.67 o
   5   4  10       86.97       78.09      2.81 o
   6   4  10       27.88       23.44      1.56 o
   7   4  10        8.91        7.37      1.34 o
  -5   5  10       19.79       26.48      1.73 o
  -4   5  10        5.56       10.67      1.30 o
  -3   5  10       18.74       17.15      1.27 o
  -2   5  10       98.56       87.64      2.07 o
  -1   5  10       76.12       71.15      1.53 o
   0   5  10        2.25        2.51      0.60 o
   1   5  10       29.29       28.39      1.53 o
   2   5  10        0.87       -0.78      0.78 o
   3   5  10       27.05       25.02      1.37 o
   4   5  10       52.08       56.18      2.18 o
   5   5  10      120.81      120.36      3.64 o
   6   5  10        3.66       -0.19      1.29 o
   7   5  10        0.82        0.65      1.82 o
  -5   6  10        0.00       -0.10      1.24 o
  -4   6  10       16.53       18.54      1.96 o
  -3   6  10       65.81       59.47      2.83 o
  -2   6  10        1.47       -0.83      0.83 o
  -1   6  10      236.98      229.46      4.59 o
   0   6  10        0.41       -0.61      0.61 o
   1   6  10       21.58       21.00      1.27 o
   2   6  10      179.78      166.43      3.91 o
   3   6  10        7.46        2.84      0.94 o
   4   6  10       61.55       62.15      2.74 o
   5   6  10      174.83      175.37      4.96 o
   6   6  10        0.04       -2.29      2.29 o
   7   6  10       14.84       14.32      2.85 o
  -4   7  10        0.26        0.80      1.21 o
  -3   7  10        0.29       -1.17      1.17 o
  -2   7  10       26.71       19.03      1.57 o
  -1   7  10       90.61       86.57      2.52 o
   0   7  10      220.34      218.32      4.95 o
   1   7  10       45.81       48.67      2.26 o
   2   7  10      208.43      206.25      4.35 o
   3   7  10       25.66       19.02      1.49 o
   4   7  10        1.81        2.45      1.29 o
   5   7  10      163.45      177.85      5.24 o
   6   7  10       11.32       11.90      1.54 o
  -3   8  10        1.00       -1.34      1.36 o
  -2   8  10        6.63        3.59      1.75 o
  -1   8  10       44.47       42.17      2.65 o
   0   8  10        6.42        7.08      1.34 o
   1   8  10      169.48      171.46      4.32 o
   2   8  10       46.87       44.90      2.35 o
   3   8  10       29.11       29.39      1.96 o
   4   8  10       13.56       12.07      1.77 o
   5   8  10       10.83       11.56      1.68 o
   6   8  10       34.86       35.65      4.51 o
  -2   9  10        1.01        2.07      1.68 o
  -1   9  10        8.71       12.06      1.69 o
   0   9  10        0.11       -0.96      1.76 o
   1   9  10        5.13        5.38      1.44 o
   2   9  10       12.07       11.57      1.65 o
   3   9  10       69.22       74.43      4.17 o
   4   9  10        0.17       -0.91      5.08 o
   5   9  10        2.60        2.50      2.22 o
  -1  10  10        0.81        5.21      1.90 o
   0  10  10        6.82        7.34      1.66 o
   1  10  10        0.90       -0.82      1.25 o
   2  10  10       13.86       11.66      2.04 o
   3  10  10       46.31       50.65      6.77 o
  -2  -9  11        0.08        1.97      2.56 o
  -1  -9  11       20.87       20.31      2.76 o
   0  -9  11       30.67       34.22      3.19 o
   1  -9  11       19.98       20.95      3.56 o
  -4  -8  11        1.09        6.15      3.38 o
  -3  -8  11        6.81        7.79      3.48 o
  -2  -8  11        1.36        0.26      2.38 o
  -1  -8  11        1.52        1.19      1.71 o
   0  -8  11       52.98       51.72      3.62 o
   1  -8  11        2.85        4.89      2.07 o
   2  -8  11       53.41       56.63     13.63 o
   3  -8  11       23.28       28.61      4.91 o
  -5  -7  11        0.93        2.48      2.24 o
  -4  -7  11        8.25       13.57      2.45 o
  -3  -7  11       27.51       26.03      2.83 o
  -2  -7  11        1.43       -1.43      1.43 o
  -1  -7  11        5.22        5.72      2.27 o
   0  -7  11       41.11       45.03      3.06 o
   1  -7  11       52.61       50.94      3.23 o
   2  -7  11       28.17       23.97      2.56 o
   3  -7  11        2.93        4.95      2.05 o
   4  -7  11        7.39        9.85      3.52 o
  -5  -6  11        3.62       -0.98      1.76 o
  -4  -6  11       30.88       34.61      2.99 o
  -3  -6  11       24.84       25.97      2.19 o
  -2  -6  11        7.52        7.66      1.53 o
  -1  -6  11        0.14        0.82      0.89 o
   0  -6  11        4.83        3.92      1.56 o
   1  -6  11       74.52       69.44      3.61 o
   2  -6  11        0.42        2.31      1.30 o
   3  -6  11       46.04       41.33      2.84 o
   4  -6  11       10.21       11.26      1.89 o
   5  -6  11       51.99       56.83      6.86 o
  -6  -5  11        0.02       -1.52      3.01 o
  -5  -5  11        6.83        5.38      1.98 o
  -4  -5  11        6.15        7.13      1.99 o
  -3  -5  11       61.15       64.84      3.03 o
  -2  -5  11        0.71       -1.09      1.09 o
  -1  -5  11       48.36       39.25      1.85 o
   0  -5  11       21.31       22.18      1.35 o
   1  -5  11       23.46       21.81      1.81 o
   2  -5  11        5.97        4.48      1.78 o
   3  -5  11        3.16       -1.20      1.22 o
   4  -5  11       23.60       26.75      2.24 o
   5  -5  11        2.84        1.53      1.31 o
  -6  -4  11        5.79        5.62      1.87 o
  -5  -4  11       70.72       69.59      3.78 o
  -4  -4  11       12.55       16.11      1.99 o
  -3  -4  11       14.20       18.96      1.70 o
  -2  -4  11       93.33       91.05      2.88 o
  -1  -4  11      347.58      325.72      5.80 o
   0  -4  11        0.01       -0.64      0.73 o
   1  -4  11       27.13       27.92      1.46 o
   2  -4  11       95.69       86.66      2.91 o
   3  -4  11        0.07       -0.94      0.94 o
   4  -4  11       18.62       20.04      1.88 o
   5  -4  11        3.46        3.16      1.32 o
   6  -4  11        7.52        7.41      2.02 o
  -6  -3  11        9.65       14.40      2.79 o
  -5  -3  11       22.34       23.52      2.24 o
  -4  -3  11        4.95        7.34      1.62 o
  -3  -3  11        0.04        0.11      0.72 o
  -2  -3  11      223.77      226.47      4.66 o
  -1  -3  11      320.36      314.88      5.54 o
   0  -3  11       56.89       53.25      3.18 o
   1  -3  11      490.43      502.69      8.33 o
   2  -3  11      253.33      248.08      5.00 o
   3  -3  11      160.80      152.94      3.48 o
   4  -3  11       47.94       42.62      2.39 o
   5  -3  11        0.00        0.23      1.04 o
   6  -3  11        7.96        9.96      1.92 o
  -6  -2  11        5.72        5.73      1.66 o
  -5  -2  11       34.34       39.90      2.26 o
  -4  -2  11       36.68       34.39      1.81 o
  -3  -2  11        1.68        2.71      0.64 o
  -2  -2  11        4.44        7.75      0.78 o
  -1  -2  11        1.62        1.28      0.51 o
   0  -2  11        5.76        3.05      0.93 o
   1  -2  11       59.50       66.67      1.94 o
   2  -2  11       88.04       85.86      2.28 o
   3  -2  11      258.87      233.69      4.66 o
   4  -2  11       45.49       39.15      1.87 o
   5  -2  11        2.89        2.62      0.87 o
   6  -2  11       13.98       12.45      1.78 o
  -6  -1  11        6.71        5.77      1.65 o
  -5  -1  11        5.26        3.13      1.13 o
  -4  -1  11      194.32      203.65      4.79 o
  -3  -1  11        0.10        0.23      0.58 o
  -2  -1  11        4.14        3.27      0.67 o
  -1  -1  11       21.58       28.41      1.14 o
   0  -1  11     1503.16     1616.41     26.55 o
   1  -1  11      105.73      104.31      2.36 o
   2  -1  11       53.16       52.76      1.99 o
   3  -1  11      129.83      118.42      2.76 o
   4  -1  11        0.12       -0.61      0.61 o
   5  -1  11       10.46       11.76      1.04 o
   6  -1  11        7.76        5.74      1.42 o
   7  -1  11        0.14       -0.04      2.51 o
  -6   0  11        1.49        0.67      1.35 o
  -5   0  11       13.16       12.48      1.40 o
  -4   0  11       41.92       44.99      1.78 o
  -3   0  11        4.48        2.17      0.65 o
  -2   0  11        7.19        7.86      0.72 o
  -1   0  11       62.28       72.34      1.83 o
   0   0  11       39.01       35.38      1.16 o
   1   0  11      160.19      201.88      6.38 o
   2   0  11       27.20       22.83      1.10 o
   3   0  11      228.32      216.97      4.64 o
   4   0  11        1.05       -0.68      0.68 o
   5   0  11      224.54      211.77      6.60 o
   6   0  11        5.04        5.18      1.48 o
   7   0  11        0.11        1.62      1.20 o
  -6   1  11        5.31        5.07      1.56 o
  -5   1  11        7.25        6.38      1.23 o
  -4   1  11        4.19        1.10      0.69 o
  -3   1  11        2.36        2.17      0.58 o
  -2   1  11       35.35       27.27      1.06 o
  -1   1  11       64.14       57.93      1.54 o
   0   1  11       12.62       23.48      1.07 o
   1   1  11      303.79      415.12     20.23 o
   2   1  11      258.34      305.38     13.33 o
   3   1  11      195.15      206.62      3.80 o
   4   1  11      706.40      693.45     13.06 o
   5   1  11      353.88      298.76      6.89 o
   6   1  11       47.20       43.51      1.91 o
   7   1  11        2.21        0.81      1.11 o
  -6   2  11        3.26        3.14      1.46 o
  -5   2  11        0.00       -0.86      0.86 o
  -4   2  11       31.68       30.43      1.34 o
  -3   2  11      208.23      210.00      3.59 o
  -2   2  11      215.86      217.73      3.65 o
  -1   2  11      263.11      246.54      3.93 o
   0   2  11      108.39      120.74      2.44 o
   1   2  11      262.75      454.60      8.15 o
   2   2  11      335.75      302.04      7.02 o
   3   2  11      140.47      116.28      2.71 o
   4   2  11      178.48      162.24      3.82 o
   5   2  11       19.02       16.59      1.13 o
   6   2  11       43.51       36.54      1.80 o
   7   2  11       10.05       10.02      1.27 o
  -6   3  11        7.33        9.33      1.67 o
  -5   3  11        0.01       -1.14      1.16 o
  -4   3  11        6.05        4.20      0.92 o
  -3   3  11       11.96        9.81      0.81 o
  -2   3  11       21.49       21.07      0.99 o
  -1   3  11       19.87       19.81      0.97 o
   0   3  11      166.07      175.65      3.48 o
   1   3  11     1352.29     2142.06     41.01 o
   2   3  11      600.21      760.93     15.57 o
   3   3  11      548.73      550.81      9.72 o
   4   3  11        1.58        2.11      1.19 o
   5   3  11       25.38       21.60      1.33 o
   6   3  11       57.61       54.38      2.27 o
   7   3  11       39.90       43.40      2.79 o
  -5   4  11        3.90        4.04      1.35 o
  -4   4  11       42.34       39.75      1.99 o
  -3   4  11        1.02        1.19      0.73 o
  -2   4  11        2.45        4.39      0.71 o
  -1   4  11       12.53       12.56      0.67 o
   0   4  11        8.81       13.17      0.89 o
   1   4  11        1.04        0.42      0.53 o
   2   4  11      117.51      161.08      3.70 o
   3   4  11       52.09       43.29      1.69 o
   4   4  11      154.41      155.79      3.89 o
   5   4  11       60.98       56.27      2.86 o
   6   4  11        0.82       -1.12      1.12 o
   7   4  11        0.94        3.05      1.25 o
  -5   5  11        3.77        3.24      1.27 o
  -4   5  11        0.94        1.25      0.98 o
  -3   5  11      114.64       93.13      3.02 o
  -2   5  11       23.77       23.99      1.31 o
  -1   5  11        3.37        2.88      0.69 o
   0   5  11        0.05       -0.57      0.57 o
   1   5  11       32.64       35.25      2.71 o
   2   5  11       90.17      105.87      2.84 o
   3   5  11        6.00        4.12      1.02 o
   4   5  11      182.22      177.30      4.92 o
   5   5  11        0.04       -0.94      0.94 o
   6   5  11        1.00       -1.15      1.15 o
   7   5  11        0.36       -1.19      1.19 o
  -5   6  11        8.46        6.77      2.29 o
  -4   6  11        2.40        1.80      1.31 o
  -3   6  11        0.34        1.00      1.21 o
  -2   6  11       49.09       39.32      1.87 o
  -1   6  11      227.86      233.91      4.70 o
   0   6  11      321.19      313.50      5.86 o
   1   6  11      318.09      319.97      7.27 o
   2   6  11        0.08       -0.84      0.84 o
   3   6  11       41.85       38.29      1.76 o
   4   6  11       30.42       31.22      2.58 o
   5   6  11       22.21       22.62      1.86 o
   6   6  11        0.46       -0.13      0.97 o
  -4   7  11        0.01       -0.53      1.32 o
  -3   7  11        0.00        0.80      1.21 o
  -2   7  11        8.23        6.79      1.37 o
  -1   7  11       27.89       27.84      1.53 o
   0   7  11      213.91      204.06      5.03 o
   1   7  11       15.66       20.63      1.54 o
   2   7  11        4.70        4.45      1.20 o
   3   7  11       13.58       10.05      1.32 o
   4   7  11       25.90       23.77      1.95 o
   5   7  11        1.21       -1.28      1.28 o
   6   7  11        2.21        2.02      1.25 o
  -3   8  11       17.55       17.88      2.29 o
  -2   8  11       16.72       19.85      2.43 o
  -1   8  11       13.82       13.88      1.68 o
   0   8  11       78.88       75.46      2.77 o
   1   8  11       75.79       77.02      2.80 o
   2   8  11      277.21      288.71      7.00 o
   3   8  11        1.25       -0.65      1.16 o
   4   8  11       38.52       37.74      2.85 o
   5   8  11        2.99        4.35      1.40 o
  -2   9  11        0.80       -0.56      2.04 o
  -1   9  11        5.30        4.52      1.54 o
   0   9  11       10.40        8.28      1.43 o
   1   9  11       46.05       43.50      2.24 o
   2   9  11       24.46       22.94      2.04 o
   3   9  11       33.47       28.90      3.77 o
   4   9  11       13.03        8.59      2.49 o
   0  10  11        0.64        1.28      1.40 o
   1  10  11        4.17        3.62      1.40 o
   2  10  11        0.15       -1.02      2.44 o
   3  10  11        1.62       -3.52      3.52 o
  -1  -9  12       13.71       12.71      2.59 o
   0  -9  12        2.32        6.05      4.67 o
  -3  -8  12        0.00       -2.25      4.45 o
  -2  -8  12       29.93       29.19      3.02 o
  -1  -8  12       27.61       23.40      2.74 o
   0  -8  12        1.87        0.76      1.89 o
   1  -8  12       33.03       38.72      3.23 o
   2  -8  12       23.75       22.85      3.31 o
  -4  -7  12       12.10       14.20      3.51 o
  -3  -7  12        0.14       -0.06      2.55 o
  -2  -7  12        5.54        2.93      1.72 o
  -1  -7  12       82.73       80.58      4.15 o
   0  -7  12       34.85       39.81      3.07 o
   1  -7  12       21.99       25.84      2.97 o
   2  -7  12       37.42       35.99      4.69 o
   3  -7  12       10.77       12.47      2.52 o
  -5  -6  12        1.29       -0.62      2.25 o
  -4  -6  12       10.88       11.93      2.34 o
  -3  -6  12        0.02       -1.55      1.55 o
  -2  -6  12        0.19       -1.26      1.26 o
  -1  -6  12       68.25       72.98      2.93 o
   0  -6  12      103.73      100.48      4.40 o
   1  -6  12       11.37        8.37      1.91 o
   2  -6  12       49.99       49.66      3.16 o
   3  -6  12        3.17        0.79      1.49 o
   4  -6  12        0.75       -0.55      1.35 o
  -5  -5  12       32.53       35.66      3.73 o
  -4  -5  12       10.71       13.89      2.29 o
  -3  -5  12        4.53        1.37      1.35 o
  -2  -5  12       67.61       61.46      2.84 o
  -1  -5  12       62.07       65.82      2.46 o
   0  -5  12      117.95      126.88      4.85 o
   1  -5  12        4.30        4.80      1.38 o
   2  -5  12        5.70        2.97      1.29 o
   3  -5  12        0.04       -1.40      1.40 o
   4  -5  12       13.07       14.08      1.96 o
   5  -5  12        0.87        0.15      1.29 o
  -6  -4  12        1.63        0.84      1.67 o
  -5  -4  12        7.77        9.39      3.48 o
  -4  -4  12        1.14        0.55      1.48 o
  -3  -4  12       11.01        8.82      1.30 o
  -2  -4  12       11.54        8.58      1.24 o
  -1  -4  12       52.02       55.10      2.21 o
   0  -4  12        8.53        7.47      0.99 o
   1  -4  12       95.19       89.98      3.32 o
   2  -4  12      128.50      125.25      3.65 o
   3  -4  12       11.22        7.09      1.67 o
   4  -4  12        0.64       -0.89      1.14 o
   5  -4  12       64.54       67.00      4.09 o
   6  -4  12        1.29        5.14      2.89 o
  -6  -3  12        0.18        0.44      1.53 o
  -5  -3  12        1.41        2.51      2.66 o
  -4  -3  12       16.22       15.48      2.67 o
  -3  -3  12       50.20       51.24      2.26 o
  -2  -3  12        0.20       -0.70      0.79 o
  -1  -3  12      218.02      228.63      4.35 o
   0  -3  12        4.05        3.16      0.99 o
   1  -3  12      299.35      293.83      5.34 o
   2  -3  12      226.92      214.60      5.06 o
   3  -3  12        5.38        0.78      1.02 o
   4  -3  12       53.08       45.02      2.54 o
   5  -3  12      131.28      126.66      4.40 o
   6  -3  12       23.83       26.96      3.07 o
  -6  -2  12        6.38        7.26      1.77 o
  -5  -2  12       10.56       10.17      1.49 o
  -4  -2  12        2.21        2.37      1.27 o
  -3  -2  12       25.51       26.62      1.19 o
  -2  -2  12       22.44       22.56      1.16 o
  -1  -2  12      180.07      168.73      2.97 o
   0  -2  12      296.89      319.43      6.69 o
   1  -2  12      440.14      415.00      7.56 o
   2  -2  12       44.23       33.34      1.45 o
   3  -2  12        8.88        3.17      0.97 o
   4  -2  12       67.85       58.51      3.07 o
   5  -2  12        5.08        3.03      1.69 o
   6  -2  12        6.16        9.55      5.10 o
  -6  -1  12        5.56        7.48      1.77 o
  -5  -1  12        0.17       -0.45      1.38 o
  -4  -1  12       49.29       47.50      2.32 o
  -3  -1  12       27.36       25.96      1.18 o
  -2  -1  12       39.98       32.78      1.35 o
  -1  -1  12       87.64       87.88      2.14 o
   0  -1  12      233.89      237.47      4.73 o
   1  -1  12        3.71        5.23      0.79 o
   2  -1  12       28.66       32.83      1.51 o
   3  -1  12      216.14      237.07      4.72 o
   4  -1  12       86.85       73.00      2.54 o
   5  -1  12        5.24        6.81      0.99 o
   6  -1  12        5.73        7.86      1.55 o
   7  -1  12       31.95       38.07      2.84 o
  -6   0  12        0.86        1.32      1.49 o
  -5   0  12       37.60       42.05      2.69 o
  -4   0  12       46.83       50.37      2.35 o
  -3   0  12        0.01       -0.69      0.69 o
  -2   0  12       20.19       19.31      1.02 o
  -1   0  12      198.60      207.65      3.88 o
   0   0  12      207.97      226.45      5.82 o
   1   0  12       17.11        9.27      0.82 o
   2   0  12        5.69        5.03      0.78 o
   3   0  12     1027.30      967.08     25.77 o
   4   0  12       30.90       20.63      1.22 o
   5   0  12        1.88       -0.02      0.92 o
   6   0  12        5.52        4.33      1.41 o
   7   0  12       14.66       12.87      1.79 o
  -6   1  12        5.01        4.96      1.86 o
  -5   1  12       38.73       37.06      2.51 o
  -4   1  12       13.42       10.25      1.16 o
  -3   1  12       24.58       22.52      1.08 o
  -2   1  12       12.81       10.77      0.81 o
  -1   1  12      254.33      235.68      4.05 o
   0   1  12      384.64      437.81     12.96 o
   1   1  12       87.47       93.49      4.25 o
   2   1  12      335.69      369.53     18.93 o
   3   1  12        4.55        3.03      0.71 o
   4   1  12      112.58      100.63      2.84 o
   5   1  12        9.83       10.15      1.06 o
   6   1  12        2.92        4.46      1.19 o
   7   1  12        7.16        8.08      1.62 o
  -6   2  12        2.98        2.73      1.43 o
  -5   2  12        0.06       -1.13      1.13 o
  -4   2  12        6.26        4.42      0.94 o
  -3   2  12      246.40      247.87      4.17 o
  -2   2  12       10.21        9.04      0.78 o
  -1   2  12        3.72        1.98      0.74 o
   0   2  12      289.59      325.92      8.58 o
   1   2  12     1004.32     1495.93     25.13 o
   2   2  12        5.11        3.78      1.02 o
   3   2  12       23.02       25.74      2.05 o
   4   2  12      477.37      441.49      8.77 o
   5   2  12      152.84      144.46      3.52 o
   6   2  12        0.05        0.41      0.87 o
   7   2  12       10.58        9.31      1.38 o
  -6   3  12        2.23        2.48      1.48 o
  -5   3  12        0.06        0.66      0.97 o
  -4   3  12       35.02       31.26      1.78 o
  -3   3  12      167.95      163.35      3.58 o
  -2   3  12      158.70      147.35      2.88 o
  -1   3  12        0.37        0.02      0.52 o
   0   3  12      177.51      175.53      3.88 o
   1   3  12      213.28      299.66      8.57 o
   2   3  12        8.62        6.30      0.90 o
   3   3  12       23.76       24.83      1.35 o
   4   3  12      323.68      298.20      6.36 o
   5   3  12        3.10        0.47      0.83 o
   6   3  12        3.09        2.23      1.20 o
   7   3  12       14.76       14.20      1.82 o
  -5   4  12        1.18        0.54      1.05 o
  -4   4  12       32.59       32.65      1.86 o
  -3   4  12        3.18        0.12      0.84 o
  -2   4  12      370.72      370.40      5.92 o
  -1   4  12       45.34       45.49      1.25 o
   0   4  12        8.78       11.00      1.05 o
   1   4  12      173.85      237.90      8.35 o
   2   4  12       68.30       92.59      2.62 o
   3   4  12      127.78      134.23      3.26 o
   4   4  12      208.81      193.48      4.63 o
   5   4  12        0.16       -0.87      0.87 o
   6   4  12       23.75       25.57      2.05 o
   7   4  12        1.50        2.38      1.27 o
  -5   5  12        0.79        1.29      1.25 o
  -4   5  12        2.20        2.02      1.24 o
  -3   5  12       24.93       21.67      1.81 o
  -2   5  12       98.73       94.22      2.83 o
  -1   5  12      281.21      264.90      4.79 o
   0   5  12       36.81       35.39      2.37 o
   1   5  12      189.27      208.85      5.62 o
   2   5  12       54.38       56.98      2.26 o
   3   5  12       11.19        9.11      1.19 o
   4   5  12      121.02      125.91      4.05 o
   5   5  12        7.41        2.12      1.13 o
   6   5  12        2.50        1.30      1.37 o
   7   5  12       30.53       33.63      2.39 o
  -4   6  12        5.77        6.54      1.49 o
  -3   6  12        0.04        1.67      1.27 o
  -2   6  12        8.72        7.78      1.20 o
  -1   6  12        0.95       -0.89      0.89 o
   0   6  12       28.57       26.19      1.47 o
   1   6  12       30.61       32.87      1.66 o
   2   6  12       12.32        9.61      1.36 o
   3   6  12       16.35       18.24      1.53 o
   4   6  12        0.58       -1.18      1.18 o
   5   6  12       55.08       47.28      2.44 o
   6   6  12        7.26        5.56      1.23 o
  -4   7  12        0.56        3.18      1.98 o
  -3   7  12        1.22        2.03      1.40 o
  -2   7  12        1.40        0.57      1.10 o
  -1   7  12       16.81       15.03      1.35 o
   0   7  12       27.54       24.72      1.88 o
   1   7  12      197.15      191.61      5.13 o
   2   7  12      213.75      236.39      5.83 o
   3   7  12       67.18       71.40      2.56 o
   4   7  12       58.81       51.77      2.66 o
   5   7  12        1.56        0.24      1.30 o
   6   7  12        3.29        1.96      1.28 o
  -3   8  12        6.00        8.81      2.86 o
  -2   8  12        0.25        1.06      2.59 o
  -1   8  12       10.24       10.63      1.61 o
   0   8  12       26.67       24.93      1.74 o
   1   8  12        2.47       -0.11      1.14 o
   2   8  12       88.40       94.63      4.09 o
   3   8  12       28.61       28.72      2.68 o
   4   8  12        7.58        4.36      1.80 o
   5   8  12        7.44        9.88      1.85 o
  -2   9  12        3.59        2.70      2.39 o
  -1   9  12       12.12       12.48      1.79 o
   0   9  12       44.31       44.50      2.36 o
   1   9  12        6.22        3.88      1.32 o
   2   9  12       13.43       15.36      2.09 o
   3   9  12       62.13       66.83      7.36 o
   4   9  12        4.91        3.76      3.68 o
   0  10  12        2.93        4.40      1.30 o
   1  10  12        1.13        1.72      1.30 o
   2  10  12        2.50        0.03      2.05 o
   3  10  12       15.61       20.46      5.30 o
  -3  -8  13       18.54       17.21      4.10 o
  -2  -8  13       11.44       14.78      3.29 o
  -1  -8  13        9.66        6.96      2.13 o
   0  -8  13       18.53       17.76      3.82 o
   1  -8  13       50.06       47.85      3.56 o
   2  -8  13        6.01        1.86      3.60 o
  -4  -7  13       10.68        5.88      3.36 o
  -3  -7  13        0.05       -0.36      4.23 o
  -2  -7  13       28.29       32.85      4.16 o
  -1  -7  13        5.51        3.98      1.99 o
   0  -7  13       28.93       28.74      2.82 o
   1  -7  13       12.38       16.24      2.41 o
   2  -7  13        0.08        0.93      2.12 o
   3  -7  13       12.29        9.54      2.39 o
  -5  -6  13        0.05        0.08      1.81 o
  -4  -6  13        2.28        0.40      2.67 o
  -3  -6  13        4.62        2.81      1.99 o
  -2  -6  13      127.17      127.46      5.30 o
  -1  -6  13        0.30       -0.17      0.97 o
   0  -6  13        2.91        4.16      1.68 o
   1  -6  13       17.49       17.15      2.18 o
   2  -6  13        0.28       -1.47      1.47 o
   3  -6  13        2.80        2.87      2.06 o
   4  -6  13        0.48        2.03      1.44 o
  -5  -5  13        2.01        2.65      1.98 o
  -4  -5  13        4.76        4.65      1.99 o
  -3  -5  13       30.95       30.49      2.28 o
  -2  -5  13       14.09       16.25      1.76 o
  -1  -5  13        3.26        3.21      1.00 o
   0  -5  13       15.75       16.79      2.03 o
   1  -5  13       13.08       11.61      2.47 o
   2  -5  13        2.75        3.65      1.37 o
   3  -5  13       27.28       20.40      2.45 o
   4  -5  13       18.80       17.69      2.13 o
   5  -5  13       25.49       28.55      2.33 o
  -5  -4  13       15.59       19.17      2.42 o
  -4  -4  13        0.29       -1.39      1.39 o
  -3  -4  13        2.44        1.84      1.39 o
  -2  -4  13       56.40       42.10      2.72 o
  -1  -4  13       70.29       75.73      2.63 o
   0  -4  13        1.04       -0.78      0.78 o
   1  -4  13       74.89       70.86      3.02 o
   2  -4  13       38.99       34.76      2.17 o
   3  -4  13       25.71       27.15      2.51 o
   4  -4  13        1.83        1.93      1.44 o
   5  -4  13        0.22        1.00      1.27 o
  -6  -3  13        1.44        2.45      1.73 o
  -5  -3  13       40.81       41.22      3.73 o
  -4  -3  13        0.01        0.28      1.48 o
  -3  -3  13       82.70       70.77      5.45 o
  -2  -3  13       70.17       67.86      2.48 o
  -1  -3  13      338.14      335.84      7.97 o
   0  -3  13       64.50       64.86      2.45 o
   1  -3  13      147.85      130.36      3.54 o
   2  -3  13       30.18       32.05      1.86 o
   3  -3  13        0.49       -0.98      0.98 o
   4  -3  13       91.76       85.44      3.60 o
   5  -3  13        8.54        6.61      1.46 o
   6  -3  13        8.60       12.35      2.27 o
  -6  -2  13        0.15        0.24      1.57 o
  -5  -2  13        5.19        4.82      2.30 o
  -4  -2  13       19.57       20.93      1.92 o
  -3  -2  13       18.49       16.75      1.29 o
  -2  -2  13       35.31       38.62      2.06 o
  -1  -2  13       13.13       15.90      0.93 o
   0  -2  13      196.46      180.97      4.38 o
   1  -2  13        0.41       -0.74      0.74 o
   2  -2  13      382.34      367.98      6.99 o
   3  -2  13       21.47       12.31      1.37 o
   4  -2  13      334.70      301.26      8.37 o
   5  -2  13        7.76        8.37      1.57 o
   6  -2  13       10.62       15.13      2.10 o
  -6  -1  13        1.53        2.80      1.66 o
  -5  -1  13        0.02       -1.29      1.29 o
  -4  -1  13        1.91        0.16      1.48 o
  -3  -1  13       22.03       18.95      1.25 o
  -2  -1  13      107.31      112.44      3.43 o
  -1  -1  13        1.21        1.52      0.68 o
   0  -1  13      404.97      429.54      9.20 o
   1  -1  13        5.70        5.37      0.87 o
   2  -1  13      150.32      150.72      3.74 o
   3  -1  13     1105.07     1037.97     18.94 o
   4  -1  13      211.60      165.96      4.47 o
   5  -1  13       45.70       44.84      2.32 o
   6  -1  13       13.69       11.86      1.83 o
  -6   0  13        1.91        0.92      1.49 o
  -5   0  13       10.95        9.97      1.28 o
  -4   0  13      124.42      127.17      4.79 o
  -3   0  13       40.52       37.08      1.56 o
  -2   0  13       77.65       79.37      2.09 o
  -1   0  13       44.47       41.95      1.39 o
   0   0  13       48.41       52.64      1.71 o
   1   0  13      140.37      120.34      3.13 o
   2   0  13       56.05       46.44      1.72 o
   3   0  13        0.03        0.53      0.88 o
   4   0  13      289.93      272.83      6.47 o
   5   0  13        8.89        5.43      1.22 o
   6   0  13       33.52       32.26      2.52 o
   7   0  13       11.06       14.63      2.55 o
  -6   1  13        2.72        0.43      1.50 o
  -5   1  13        0.01       -0.96      0.96 o
  -4   1  13       29.58       30.32      1.97 o
  -3   1  13       48.64       46.88      1.73 o
  -2   1  13        4.11        5.12      0.69 o
  -1   1  13        1.76        2.14      0.61 o
   0   1  13      226.47      264.87      5.02 o
   1   1  13      284.08      337.48      8.45 o
   2   1  13      596.89      602.66     31.22 o
   3   1  13      137.38      131.44      3.10 o
   4   1  13       14.14       12.36      1.25 o
   5   1  13       37.27       35.51      1.77 o
   6   1  13      131.23      131.22      5.37 o
   7   1  13        0.82       -0.23      1.72 o
  -6   2  13        0.60       -1.23      2.91 o
  -5   2  13       15.52       15.09      1.45 o
  -4   2  13        1.59       -1.04      1.04 o
  -3   2  13       74.65       74.30      2.72 o
  -2   2  13        0.03       -0.71      0.71 o
  -1   2  13       75.38       65.91      1.76 o
   0   2  13      291.92      283.33      8.20 o
   1   2  13       97.40      124.16      3.00 o
   2   2  13      149.93      133.42      3.86 o
   3   2  13      640.38      648.31     12.18 o
   4   2  13        4.08        2.29      0.92 o
   5   2  13        9.15        7.95      1.00 o
   6   2  13        0.67       -0.05      1.07 o
   7   2  13       10.85        7.97      1.38 o
  -5   3  13        0.23       -0.95      0.95 o
  -4   3  13       32.83       25.22      1.72 o
  -3   3  13        9.94       10.86      1.19 o
  -2   3  13        4.07        3.13      0.93 o
  -1   3  13        2.66        1.50      0.61 o
   0   3  13      637.37      647.41     11.43 o
   1   3  13       15.73       26.04      1.36 o
   2   3  13        9.91       16.71      1.42 o
   3   3  13      554.80      553.56      9.92 o
   4   3  13       58.56       49.57      2.07 o
   5   3  13        0.03        0.43      0.93 o
   6   3  13        4.77        2.63      1.59 o
   7   3  13       29.22       27.94      2.09 o
  -5   4  13        3.30        3.90      1.19 o
  -4   4  13       12.43       10.94      1.38 o
  -3   4  13       63.92       57.36      2.42 o
  -2   4  13       85.65       91.89      2.79 o
  -1   4  13      670.27      655.13     10.12 o
   0   4  13      633.62      627.08     11.23 o
   1   4  13        0.02       -0.60      0.68 o
   2   4  13       19.40       24.49      1.93 o
   3   4  13      193.64      190.78      4.65 o
   4   4  13       99.80      101.30      3.52 o
   5   4  13       31.05       32.07      1.87 o
   6   4  13       18.66       18.69      1.93 o
   7   4  13        6.50       10.61      2.48 o
  -5   5  13        1.07       -0.22      1.22 o
  -4   5  13        0.11       -1.15      1.15 o
  -3   5  13        6.81        7.79      1.44 o
  -2   5  13        3.05        1.69      0.98 o
  -1   5  13      218.12      210.32      4.72 o
   0   5  13      395.47      387.96      9.42 o
   1   5  13       31.83       40.25      4.23 o
   2   5  13        8.58       10.66      1.26 o
   3   5  13        2.04        1.74      0.99 o
   4   5  13       41.29       41.86      2.29 o
   5   5  13       21.29       20.27      1.76 o
   6   5  13        7.31        6.29      1.49 o
  -4   6  13        9.90       14.20      1.74 o
  -3   6  13       17.76       20.03      1.94 o
  -2   6  13       11.44       10.92      1.33 o
  -1   6  13       14.01       11.74      1.16 o
   0   6  13       46.08       45.52      2.03 o
   1   6  13      708.31      734.14     18.88 o
   2   6  13       15.28       12.88      1.49 o
   3   6  13        0.04       -0.99      0.99 o
   4   6  13        0.02       -1.12      1.12 o
   5   6  13        2.01       -1.15      1.19 o
   6   6  13       16.46       17.96      1.68 o
  -3   7  13        2.11        1.40      1.28 o
  -2   7  13        6.56        6.14      1.76 o
  -1   7  13       19.97       18.18      1.50 o
   0   7  13       11.17        6.80      1.42 o
   1   7  13        0.21       -1.04      1.24 o
   2   7  13        0.70       -1.17      1.39 o
   3   7  13        1.06        0.47      1.03 o
   4   7  13        3.10        3.04      1.44 o
   5   7  13        7.21        2.30      1.40 o
   6   7  13        7.47        8.84      1.85 o
  -3   8  13        8.36       10.80      4.15 o
  -2   8  13       14.47       16.23      2.33 o
  -1   8  13        8.05        5.45      1.43 o
   0   8  13        0.19       -1.01      1.01 o
   1   8  13        3.07       -0.63      1.16 o
   2   8  13       68.66       63.15      3.33 o
   3   8  13       17.15       17.37      2.40 o
   4   8  13        4.68        1.22      1.66 o
   5   8  13       12.84        8.65      2.29 o
  -1   9  13       27.36       31.39      2.68 o
   0   9  13        6.38        4.89      1.29 o
   1   9  13        2.17        1.59      1.29 o
   2   9  13       29.51       22.88      2.42 o
   3   9  13        0.69       -1.57      2.35 o
   4   9  13        0.03       -3.13      3.20 o
   1  10  13        0.07        0.39      1.25 o
   2  10  13       15.51       16.05      2.69 o
  -2  -8  14        4.23        2.41      4.27 o
  -1  -8  14       19.63       22.66      2.91 o
   0  -8  14       14.04       14.64      2.64 o
   1  -8  14        0.47        2.11      1.92 o
  -3  -7  14       37.73       32.91      4.65 o
  -2  -7  14       11.47       12.31      2.26 o
  -1  -7  14       27.61       32.27      3.63 o
   0  -7  14       81.68       90.58      4.72 o
   1  -7  14        1.60        2.88      2.03 o
   2  -7  14        0.09       -0.79      1.82 o
   3  -7  14        7.02        9.22      3.88 o
  -4  -6  14        0.23        2.38      1.98 o
  -3  -6  14        0.01       -2.17      2.51 o
  -2  -6  14        0.81        0.60      1.61 o
  -1  -6  14       12.08       13.08      2.40 o
   0  -6  14        9.00        7.00      2.19 o
   1  -6  14       30.79       28.21      4.51 o
   2  -6  14        3.34        4.69      1.82 o
   3  -6  14        2.41        0.52      1.82 o
   4  -6  14       15.67       17.84      4.19 o
  -5  -5  14        3.18        3.00      2.04 o
  -4  -5  14        0.34       -1.81      1.81 o
  -3  -5  14        0.04       -1.68      1.68 o
  -2  -5  14       94.46      108.15      4.03 o
  -1  -5  14        4.57        2.49      1.10 o
   0  -5  14        3.17        3.13      1.51 o
   1  -5  14      181.88      189.73      6.59 o
   2  -5  14        1.91        0.53      1.27 o
   3  -5  14        1.76        1.76      1.52 o
   4  -5  14        9.66       10.08      1.89 o
   5  -5  14        4.91        5.93      3.05 o
  -5  -4  14        0.27       -0.28      3.46 o
  -4  -4  14        0.95       -0.46      1.59 o
  -3  -4  14        0.50        0.60      1.54 o
  -2  -4  14        1.04        1.31      1.44 o
  -1  -4  14        0.02       -0.31      0.87 o
   0  -4  14       86.00       85.96      3.89 o
   1  -4  14       10.42        8.34      1.50 o
   2  -4  14        6.76        7.02      1.88 o
   3  -4  14      155.35      144.00      5.23 o
   4  -4  14        2.21        0.64      1.38 o
   5  -4  14        0.66        0.45      1.32 o
  -5  -3  14        6.66        4.51      1.88 o
  -4  -3  14        1.15       -1.49      1.49 o
  -3  -3  14       21.82       23.77      1.97 o
  -2  -3  14       34.76       32.99      2.11 o
  -1  -3  14       34.88       36.09      1.98 o
   0  -3  14      137.03      130.59      3.64 o
   1  -3  14      269.21      262.86      6.80 o
   2  -3  14      461.07      472.26      9.77 o
   3  -3  14      207.35      186.76      6.07 o
   4  -3  14      100.65       92.78      3.87 o
   5  -3  14        0.33        0.21      1.21 o
   6  -3  14       19.96       20.99      2.63 o
  -6  -2  14        8.69        6.13      3.57 o
  -5  -2  14       24.07       22.72      2.07 o
  -4  -2  14        9.37        6.10      1.62 o
  -3  -2  14       43.05       43.58      2.17 o
  -2  -2  14       84.21       83.37      2.55 o
  -1  -2  14      133.82      125.30      3.08 o
   0  -2  14      419.46      391.22      8.15 o
   1  -2  14       16.43       12.26      1.33 o
   2  -2  14      658.53      647.99     12.71 o
   3  -2  14        3.98        3.67      1.12 o
   4  -2  14        6.01        6.41      1.42 o
   5  -2  14        0.14       -1.12      1.12 o
   6  -2  14        6.81        6.00      1.83 o
  -6  -1  14        8.30        8.11      1.97 o
  -5  -1  14        6.23        4.39      3.06 o
  -4  -1  14        0.07       -1.49      1.59 o
  -3  -1  14        3.00        3.65      1.27 o
  -2  -1  14       34.17       33.49      1.75 o
  -1  -1  14      530.58      552.10      9.11 o
   0  -1  14      238.36      230.72      5.23 o
   1  -1  14      193.87      193.85      4.68 o
   2  -1  14        0.01       -0.83      0.83 o
   3  -1  14        2.61        0.34      0.83 o
   4  -1  14       21.83       29.90      2.05 o
   5  -1  14       61.36       63.86      2.98 o
   6  -1  14        2.29        3.82      1.54 o
  -6   0  14        0.48       -1.86      2.06 o
  -5   0  14        0.23        0.54      1.06 o
  -4   0  14       61.15       65.55      3.52 o
  -3   0  14        2.11        0.03      1.11 o
  -2   0  14        8.98        8.71      1.02 o
  -1   0  14       82.59       79.40      1.99 o
   0   0  14       43.88       53.15      2.08 o
   1   0  14        0.02        0.65      0.70 o
   2   0  14       85.62       96.46      2.62 o
   3   0  14      205.32      202.45      4.68 o
   4   0  14       34.36       39.94      2.78 o
   5   0  14        9.50       10.52      1.44 o
   6   0  14        0.02       -0.31      1.32 o
  -6   1  14        0.01       -1.17      1.50 o
  -5   1  14       20.70       20.70      1.63 o
  -4   1  14       34.69       33.32      2.54 o
  -3   1  14       89.33       90.65      3.07 o
  -2   1  14       21.02       17.53      1.15 o
  -1   1  14       33.43       27.73      1.19 o
   0   1  14      129.39      132.84      3.20 o
   1   1  14        5.78        7.87      0.99 o
   2   1  14       28.97       32.13      1.58 o
   3   1  14       18.89       12.98      1.13 o
   4   1  14        1.17       -0.10      1.31 o
   5   1  14       25.11       27.32      1.90 o
   6   1  14        0.28       -0.59      1.36 o
   7   1  14        0.34       -1.30      1.30 o
  -5   2  14        3.16        2.49      1.17 o
  -4   2  14       20.32       17.44      1.78 o
  -3   2  14      108.74      110.81      3.82 o
  -2   2  14      245.81      237.07      4.70 o
  -1   2  14      294.48      276.54      4.79 o
   0   2  14       42.66       36.94      1.67 o
   1   2  14       17.59       25.67      1.64 o
   2   2  14        9.58       11.39      1.06 o
   3   2  14       25.88       20.47      1.34 o
   4   2  14       15.26       12.33      1.37 o
   5   2  14       10.74       11.49      1.28 o
   6   2  14       18.58       21.13      1.91 o
   7   2  14        0.84        0.75      1.44 o
  -5   3  14        0.32        1.14      1.32 o
  -4   3  14       31.91       26.88      1.82 o
  -3   3  14       30.09       27.74      2.26 o
  -2   3  14      495.09      466.23      9.66 o
  -1   3  14       74.01       64.18      2.27 o
   0   3  14       12.76       19.41      1.39 o
   1   3  14      237.57      349.82      7.46 o
   2   3  14      188.16      240.04      6.15 o
   3   3  14       64.55       65.42      2.51 o
   4   3  14        0.00       -0.90      0.90 o
   5   3  14        1.20       -0.50      0.95 o
   6   3  14       98.06       92.37      7.46 o
   7   3  14        1.54        2.07      1.25 o
  -5   4  14       14.26       15.35      1.61 o
  -4   4  14       20.33       24.60      1.79 o
  -3   4  14        3.88        4.51      1.21 o
  -2   4  14       26.10       21.76      1.48 o
  -1   4  14       32.97       34.47      1.96 o
   0   4  14      472.83      474.45     16.99 o
   1   4  14       30.99       38.45      1.95 o
   2   4  14       49.56       73.90      2.65 o
   3   4  14       35.34       34.17      1.83 o
   4   4  14       95.84       85.56      3.30 o
   5   4  14        2.23        2.21      1.11 o
   6   4  14       66.58       75.90      3.56 o
  -4   5  14        1.37        2.67      1.35 o
  -3   5  14        4.30        5.48      1.44 o
  -2   5  14       21.82       19.78      1.49 o
  -1   5  14       85.37       82.73      3.52 o
   0   5  14       58.13       64.43      3.14 o
   1   5  14      317.51      374.07     14.36 o
   2   5  14      178.92      252.10      6.62 o
   3   5  14       56.10       57.74      2.40 o
   4   5  14        2.53        1.80      1.21 o
   5   5  14        0.15       -1.00      1.00 o
   6   5  14        3.46        3.54      1.19 o
  -4   6  14        7.89       10.03      1.61 o
  -3   6  14        5.17        7.60      1.58 o
  -2   6  14        3.14        3.70      1.25 o
  -1   6  14        6.06        4.82      1.01 o
   0   6  14        2.88       -0.97      0.97 o
   1   6  14        9.79        8.30      2.12 o
   2   6  14        4.42        0.98      1.25 o
   3   6  14        3.04        0.48      1.04 o
   4   6  14       68.25       69.68      3.13 o
   5   6  14       40.19       34.63      2.24 o
   6   6  14        0.00       -0.91      1.20 o
  -3   7  14        4.35        4.38      1.70 o
  -2   7  14        0.83        1.28      1.58 o
  -1   7  14        1.42        0.72      0.95 o
   0   7  14        4.42        0.35      1.07 o
   1   7  14       58.15       50.93      2.85 o
   2   7  14       17.59       13.98      2.56 o
   3   7  14        2.55        0.82      1.21 o
   4   7  14       55.98       58.58      3.18 o
   5   7  14       56.54       56.18      5.32 o
  -2   8  14        9.27       10.85      2.15 o
  -1   8  14        0.00       -0.14      1.25 o
   0   8  14        4.19        3.66      1.26 o
   1   8  14       78.65       76.86      4.46 o
   2   8  14        7.39        6.10      1.78 o
   3   8  14        0.30        1.16      1.86 o
   4   8  14        2.62        5.42      2.24 o
   5   8  14       13.54       14.32      2.87 o
  -1   9  14        6.57        7.76      2.28 o
   0   9  14        0.23       -0.11      1.16 o
   1   9  14       45.22       44.50      2.36 o
   2   9  14       14.80       15.71      2.21 o
   3   9  14        0.39       -2.33      2.33 o
   4   9  14        0.11        1.62      3.28 o
  -1  -8  15        2.38       -0.02      2.87 o
   0  -8  15        2.40        2.73      2.06 o
  -3  -7  15        2.64        6.06      3.47 o
  -2  -7  15       10.49       20.89      3.59 o
  -1  -7  15        0.34       -0.06      1.90 o
   0  -7  15       52.09       51.92      3.78 o
   1  -7  15        1.47        0.29      1.89 o
   2  -7  15       11.09       10.74      2.71 o
  -4  -6  15        6.97        5.01      3.23 o
  -3  -6  15        4.71        2.35      2.85 o
  -2  -6  15       16.14       16.96      2.37 o
  -1  -6  15       44.45       50.04      3.41 o
   0  -6  15       39.36       47.44      3.40 o
   1  -6  15       51.01       55.22      3.60 o
   2  -6  15        9.85       12.08      2.62 o
   3  -6  15        4.02        4.03      2.14 o
  -4  -5  15        7.74        5.64      2.98 o
  -3  -5  15       31.53       29.69      4.27 o
  -2  -5  15       35.94       31.45      3.41 o
  -1  -5  15        0.08        0.55      1.15 o
   0  -5  15        1.84        0.71      1.95 o
   1  -5  15        0.76        3.37      1.76 o
   2  -5  15       10.72       13.66      2.15 o
   3  -5  15        5.31        6.61      2.44 o
   4  -5  15       11.77       13.09      1.90 o
  -5  -4  15        2.81        2.27      1.96 o
  -4  -4  15        0.89        0.52      2.27 o
  -3  -4  15       16.14       18.63      7.42 o
  -2  -4  15       10.23        8.54      1.90 o
  -1  -4  15        0.41        0.42      1.01 o
   0  -4  15        1.89       -1.10      1.40 o
   1  -4  15      253.15      251.42      7.91 o
   2  -4  15        0.47        0.65      1.32 o
   3  -4  15       71.08       72.04      5.21 o
   4  -4  15        5.63        7.84      1.74 o
   5  -4  15       29.12       33.16      2.45 o
  -5  -3  15        0.73       -0.43      1.76 o
  -4  -3  15        4.30        2.69      1.95 o
  -3  -3  15        2.60        2.15      1.38 o
  -2  -3  15      122.64      115.04      4.01 o
  -1  -3  15       10.32       12.36      1.35 o
   0  -3  15       24.96       28.60      2.33 o
   1  -3  15       37.97       33.07      2.19 o
   2  -3  15      172.35      168.18      5.03 o
   3  -3  15       12.69        8.30      1.64 o
   4  -3  15        2.54        1.78      1.45 o
   5  -3  15       23.36       17.94      1.95 o
  -5  -2  15       45.76       47.56      2.78 o
  -4  -2  15        4.68        1.75      1.55 o
  -3  -2  15        3.05        2.67      1.23 o
  -2  -2  15      148.91      137.09      3.91 o
  -1  -2  15       65.09       67.06      2.23 o
   0  -2  15        4.71        2.46      1.10 o
   1  -2  15      152.38      144.73      4.52 o
   2  -2  15      140.35      146.55      4.04 o
   3  -2  15      379.83      370.52      8.85 o
   4  -2  15        0.56        2.07      1.34 o
   5  -2  15       36.55       34.77      2.38 o
   6  -2  15       33.47       39.08      3.24 o
  -5  -1  15       26.51       24.89      2.79 o
  -4  -1  15       95.27      102.15      4.61 o
  -3  -1  15       69.46       69.66      3.09 o
  -2  -1  15       23.79       23.34      1.59 o
  -1  -1  15       56.49       46.02      2.09 o
   0  -1  15       74.26       86.26      2.65 o
   1  -1  15      665.37      609.61     12.06 o
   2  -1  15      180.72      164.80      4.73 o
   3  -1  15        1.78        1.05      1.01 o
   4  -1  15       17.49       12.13      1.61 o
   5  -1  15      105.88      112.58      4.16 o
   6  -1  15        1.16       -1.20      1.41 o
  -5   0  15        0.07       -0.77      1.47 o
  -4   0  15       28.68       29.31      2.56 o
  -3   0  15        0.98        0.72      1.28 o
  -2   0  15        0.40       -0.85      0.85 o
  -1   0  15      242.72      232.22      5.80 o
   0   0  15        1.25        1.88      0.81 o
   1   0  15       48.90       42.87      2.06 o
   2   0  15      618.65      593.36     12.68 o
   3   0  15        3.26        2.05      1.07 o
   4   0  15       29.77       31.53      2.15 o
   5   0  15       10.96        3.98      1.41 o
   6   0  15        8.68        3.19      1.61 o
  -5   1  15        6.81        3.97      1.41 o
  -4   1  15       11.03       11.27      1.89 o
  -3   1  15       56.27       59.16      3.97 o
  -2   1  15        8.82        3.97      1.14 o
  -1   1  15      211.53      203.73      4.56 o
   0   1  15        5.65        3.02      0.89 o
   1   1  15       27.60       22.92      1.95 o
   2   1  15      290.90      296.53     10.34 o
   3   1  15       25.68       29.01      1.69 o
   4   1  15        1.63        2.18      1.24 o
   5   1  15       85.87       79.89      3.44 o
   6   1  15       17.27       19.94      2.27 o
  -5   2  15        0.13       -0.59      1.10 o
  -4   2  15       23.21       20.79      2.32 o
  -3   2  15        8.73        9.02      1.70 o
  -2   2  15      129.49      112.95      3.59 o
  -1   2  15       49.21       46.37      1.96 o
   0   2  15       13.73       10.48      1.18 o
   1   2  15        7.72       12.73      1.60 o
   2   2  15       22.39       21.91      1.64 o
   3   2  15      187.31      191.21      4.71 o
   4   2  15      136.93      133.35      4.12 o
   5   2  15      167.03      166.78      4.73 o
   6   2  15        0.30       -0.10      1.60 o
  -5   3  15        0.84        1.46      1.44 o
  -4   3  15        0.34       -0.95      1.16 o
  -3   3  15        8.57        9.12      1.71 o
  -2   3  15        1.39        0.44      1.33 o
  -1   3  15      460.59      442.46      8.46 o
   0   3  15      108.52       94.10      2.93 o
   1   3  15      141.97      170.50      9.47 o
   2   3  15       57.41       75.54      2.65 o
   3   3  15      126.36      144.69      7.91 o
   4   3  15       31.45       31.85      2.28 o
   5   3  15       16.89       16.03      1.52 o
   6   3  15        0.08        1.20      1.26 o
  -5   4  15        0.02       -1.53      1.53 o
  -4   4  15        0.63        1.61      1.22 o
  -3   4  15       48.59       53.40      2.43 o
  -2   4  15        1.72        2.37      1.05 o
  -1   4  15        4.54        2.02      0.94 o
   0   4  15      923.54      934.61     23.02 o
   1   4  15      205.38      269.41     15.07 o
   2   4  15        8.11       15.34      1.45 o
   3   4  15       27.06       30.50      1.83 o
   4   4  15        5.32        3.69      1.28 o
   5   4  15       34.95       28.76      1.99 o
   6   4  15       17.41       13.19      1.87 o
  -4   5  15        0.06        1.91      1.33 o
  -3   5  15        9.62        9.44      1.72 o
  -2   5  15       32.29       29.79      1.80 o
  -1   5  15        0.00       -0.87      0.87 o
   0   5  15        6.52        2.37      1.79 o
   1   5  15       10.74        5.52      2.07 o
   2   5  15       21.47       25.64      1.78 o
   3   5  15       33.70       35.34      2.21 o
   4   5  15       47.69       46.61      2.54 o
   5   5  15        5.95        3.86      1.39 o
   6   5  15       25.22       23.30      1.84 o
  -4   6  15       12.50       14.24      2.36 o
  -3   6  15        4.29        2.42      1.34 o
  -2   6  15       13.71       13.39      1.61 o
  -1   6  15       10.83        9.10      1.18 o
   0   6  15        0.01       -1.01      1.01 o
   1   6  15       28.49       33.91      3.51 o
   2   6  15       10.63       12.74      2.26 o
   3   6  15        1.74        0.80      1.14 o
   4   6  15        1.25       -0.91      1.31 o
   5   6  15        0.54        2.01      1.60 o
   6   6  15       37.55       38.46      4.55 o
  -3   7  15        5.06        8.07      2.83 o
  -2   7  15        7.52        7.52      2.09 o
  -1   7  15        0.48       -0.94      0.94 o
   0   7  15       70.36       73.54      2.92 o
   1   7  15        0.00       -1.30      1.30 o
   2   7  15        2.39       -1.31      1.31 o
   3   7  15        4.62        3.08      1.62 o
   4   7  15       43.96       49.27      3.34 o
   5   7  15        1.79        5.88      1.74 o
  -2   8  15        1.57       -0.41      6.11 o
  -1   8  15        0.37        0.31      1.38 o
   0   8  15        6.74        8.05      1.35 o
   1   8  15        0.97        0.80      1.30 o
   2   8  15        4.12        4.37      1.77 o
   3   8  15        0.02       -1.84      2.31 o
   4   8  15       54.04       60.54      6.61 o
  -1   9  15       21.86       29.83      5.54 o
   0   9  15       36.90       39.21      2.21 o
   1   9  15        3.22        1.42      1.41 o
   2   9  15        0.00        2.18      1.68 o
   3   9  15        0.29       -2.61      2.61 o
  -2  -7  16        2.26        3.64      4.75 o
  -1  -7  16        2.46       -0.15      1.88 o
   0  -7  16       29.47       31.40      3.50 o
   1  -7  16       16.05       24.27      5.34 o
   2  -7  16       17.11       19.74      4.67 o
  -3  -6  16        8.55       11.23      3.55 o
  -2  -6  16        3.14        5.43      3.90 o
  -1  -6  16        0.34       -1.41      1.64 o
   0  -6  16        2.25        1.49      2.04 o
   1  -6  16        2.32        2.29      2.03 o
   2  -6  16       82.83       84.02      5.37 o
   3  -6  16        5.27        1.03      3.44 o
  -4  -5  16        0.66       -1.63      1.88 o
  -3  -5  16        0.01       -2.51      2.51 o
  -2  -5  16       42.28       48.43      3.28 o
  -1  -5  16       39.98       40.57      2.30 o
   0  -5  16       36.51       32.72      2.88 o
   1  -5  16      166.37      179.75      6.62 o
   2  -5  16       69.49       67.09      6.00 o
   3  -5  16       47.24       46.99      3.93 o
   4  -5  16        2.80        1.87      1.68 o
  -4  -4  16        4.74        5.15      2.09 o
  -3  -4  16        0.69        1.65      3.68 o
  -2  -4  16       33.06       33.37      2.35 o
  -1  -4  16       28.00       28.36      1.94 o
   0  -4  16       61.20       63.51      5.00 o
   1  -4  16       95.50       89.16      4.32 o
   2  -4  16       51.89       51.72      3.22 o
   3  -4  16        1.97        0.86      2.20 o
   4  -4  16       11.80        7.63      1.79 o
   5  -4  16        2.84        6.11      1.60 o
  -5  -3  16        5.61        3.68      2.03 o
  -4  -3  16        1.85        0.90      1.83 o
  -3  -3  16        0.08       -1.64      1.64 o
  -2  -3  16        9.78        9.95      1.64 o
  -1  -3  16       47.45       46.96      2.33 o
   0  -3  16      183.72      190.97      6.51 o
   1  -3  16       48.58       43.35      2.91 o
   2  -3  16        0.45        0.09      1.21 o
   3  -3  16       25.66       25.67      2.26 o
   4  -3  16      135.39      137.08      5.15 o
   5  -3  16        0.47       -0.32      1.30 o
  -5  -2  16        4.38        4.08      1.64 o
  -4  -2  16        0.10        1.20      1.54 o
  -3  -2  16       30.73       29.29      2.33 o
  -2  -2  16       19.35       17.99      1.73 o
  -1  -2  16        4.33        1.99      0.97 o
   0  -2  16        1.17        0.96      1.41 o
   1  -2  16      458.10      452.56     10.61 o
   2  -2  16       13.33        8.99      1.45 o
   3  -2  16       11.40        9.87      1.64 o
   4  -2  16        9.79       13.03      1.91 o
   5  -2  16        1.40        0.29      1.32 o
  -5  -1  16        0.17        1.00      1.76 o
  -4  -1  16       11.78       16.91      2.46 o
  -3  -1  16        5.86        3.43      1.86 o
  -2  -1  16      100.27       88.33      3.44 o
  -1  -1  16        5.30        1.70      1.31 o
   0  -1  16      132.99      133.28      3.43 o
   1  -1  16      226.40      224.69      5.43 o
   2  -1  16       21.14       20.33      1.75 o
   3  -1  16        0.49       -0.99      0.99 o
   4  -1  16       32.49       31.01      2.32 o
   5  -1  16       12.30       16.13      1.77 o
   6  -1  16       10.30       15.56      2.39 o
  -5   0  16       24.43       22.10      2.38 o
  -4   0  16       59.31       59.95      3.61 o
  -3   0  16      158.75      150.24      5.70 o
  -2   0  16      263.58      274.21      6.99 o
  -1   0  16       10.06        8.08      1.93 o
   0   0  16      112.91       95.76      2.79 o
   1   0  16       12.93       10.62      1.41 o
   2   0  16        5.75        8.36      1.26 o
   3   0  16       32.10       33.75      2.00 o
   4   0  16       23.61       22.31      1.96 o
   5   0  16       19.13       26.27      2.08 o
   6   0  16       12.37       15.90      2.21 o
  -5   1  16        5.66        6.57      1.37 o
  -4   1  16       12.59       12.32      2.01 o
  -3   1  16      166.06      158.76      5.76 o
  -2   1  16       74.83       82.47      3.17 o
  -1   1  16       34.31       27.54      2.23 o
   0   1  16       45.35       36.88      1.72 o
   1   1  16       44.00       44.28      3.35 o
   2   1  16      128.21      127.66      6.18 o
   3   1  16        0.48        0.74      1.00 o
   4   1  16       11.80        7.07      1.49 o
   5   1  16      112.52      111.43      8.54 o
   6   1  16       25.64       28.44      2.71 o
  -5   2  16        2.02        0.79      1.27 o
  -4   2  16        2.29        1.20      4.05 o
  -3   2  16       11.78       11.67      1.88 o
  -2   2  16        0.37        0.49      1.07 o
  -1   2  16      644.25      629.77     14.03 o
   0   2  16       74.19       64.02      2.61 o
   1   2  16        1.19        0.19      1.10 o
   2   2  16        8.79        8.63      1.91 o
   3   2  16       23.74       21.04      1.72 o
   4   2  16       33.67       32.91      2.31 o
   5   2  16       34.95       37.46      2.42 o
   6   2  16       42.50       39.04      3.09 o
  -5   3  16        0.69       -0.48      1.18 o
  -4   3  16        0.03       -1.19      1.19 o
  -3   3  16        0.39       -1.38      1.38 o
  -2   3  16        1.99        0.97      1.11 o
  -1   3  16       64.73       62.33      2.64 o
   0   3  16      165.12      127.69      5.55 o
   1   3  16       36.07       41.95      4.23 o
   2   3  16       10.68       16.90      1.46 o
   3   3  16        2.21        1.68      1.08 o
   4   3  16       16.91       15.63      1.66 o
   5   3  16        0.50       -1.07      1.07 o
   6   3  16        5.88        5.73      1.63 o
  -4   4  16       12.26       12.35      1.92 o
  -3   4  16       25.99       24.93      3.05 o
  -2   4  16        9.87        9.35      1.35 o
  -1   4  16        3.31        2.33      0.88 o
   0   4  16       90.56      104.35      4.60 o
   1   4  16       25.85       29.56      2.17 o
   2   4  16       14.47       16.31      1.57 o
   3   4  16      161.73      174.17      7.31 o
   4   4  16      118.76      103.47      3.73 o
   5   4  16       26.13       22.85      1.89 o
   6   4  16        2.80        3.50      1.20 o
  -4   5  16       15.34       14.39      1.86 o
  -3   5  16       14.94       17.48      2.00 o
  -2   5  16        0.39       -0.66      1.14 o
  -1   5  16        4.46        7.60      1.30 o
   0   5  16      127.35      114.63      4.86 o
   1   5  16       28.27       27.26      5.34 o
   2   5  16        0.14        0.71      1.30 o
   3   5  16       42.84       48.08      2.33 o
   4   5  16       43.33       44.37      2.57 o
   5   5  16       43.18       44.30      2.55 o
   6   5  16        4.89        3.94      1.35 o
  -3   6  16        5.66        6.58      1.68 o
  -2   6  16        0.03       -1.58      1.58 o
  -1   6  16       35.35       30.10      1.82 o
   0   6  16      120.06      124.05      7.92 o
   1   6  16       54.74       65.01      6.86 o
   2   6  16        0.48       -1.78      1.78 o
   3   6  16        4.69        3.47      1.53 o
   4   6  16       12.56       10.46      1.79 o
   5   6  16      106.57      100.54      4.70 o
  -3   7  16        0.09       -1.35      3.24 o
  -2   7  16        8.82       11.68      2.24 o
  -1   7  16       25.95       24.84      1.64 o
   0   7  16        3.34        2.50      1.28 o
   1   7  16        7.59        8.87      2.28 o
   2   7  16        0.02       -1.28      1.28 o
   3   7  16       28.11       28.19      2.66 o
   4   7  16       14.51       11.00      3.07 o
   5   7  16       36.94       32.35      2.71 o
  -2   8  16        2.71        5.06      3.60 o
  -1   8  16        2.00        1.86      1.48 o
   0   8  16        0.02        0.44      1.21 o
   1   8  16        3.23        2.77      1.40 o
   2   8  16       27.99       26.38      2.53 o
   3   8  16       37.21       27.93      3.92 o
   4   8  16        0.61        1.78      3.24 o
   0   9  16       30.23       35.27      2.19 o
   1   9  16        0.03       -0.37      1.35 o
   2   9  16        8.53        6.45      2.34 o
   3   9  16       30.50       28.37      5.58 o
  -1  -7  17        7.23        6.80      4.27 o
   0  -7  17       10.30        8.01      2.35 o
   1  -7  17       48.76       55.08      4.83 o
  -3  -6  17       42.62       54.59      5.51 o
  -2  -6  17        1.22        1.56      2.45 o
  -1  -6  17       14.10       14.79      2.50 o
   0  -6  17      213.80      233.82      8.32 o
   1  -6  17        0.15        2.42      1.96 o
   2  -6  17        7.54        9.15      2.61 o
  -4  -5  17        4.13        4.48      3.27 o
  -3  -5  17       34.45       33.27      4.43 o
  -2  -5  17        1.99        0.87      1.90 o
  -1  -5  17        6.45       11.50      2.19 o
   0  -5  17       25.49       30.57      2.89 o
   1  -5  17       32.21       34.58      3.02 o
   2  -5  17        2.54        1.16      1.70 o
   3  -5  17        4.96        6.90      2.43 o
  -4  -4  17        1.27        0.37      1.97 o
  -3  -4  17       24.45       18.76      4.75 o
  -2  -4  17       20.59       21.36      2.48 o
  -1  -4  17        4.22        4.39      1.12 o
   0  -4  17        0.11        1.68      1.58 o
   1  -4  17       54.81       58.20      3.55 o
   2  -4  17       72.58       81.47      4.24 o
   3  -4  17        9.21       10.07      2.49 o
   4  -4  17        6.43        7.47      1.75 o
  -4  -3  17       10.98        6.35      2.16 o
  -3  -3  17        2.58        0.62      1.85 o
  -2  -3  17        4.98        1.69      1.50 o
  -1  -3  17        5.11        5.14      1.10 o
   0  -3  17       69.16       75.21      3.86 o
   1  -3  17       25.37       24.87      2.44 o
   2  -3  17        2.35       -0.43      1.32 o
   3  -3  17       10.38       11.75      1.87 o
   4  -3  17       14.62       17.24      2.24 o
   5  -3  17        0.04        1.42      1.34 o
  -5  -2  17       15.73       17.01      2.10 o
  -4  -2  17        2.80        3.16      1.71 o
  -3  -2  17       81.42       78.99      3.66 o
  -2  -2  17       32.75       30.95      2.11 o
  -1  -2  17       15.12       12.94      1.23 o
   0  -2  17        1.04       -0.31      1.33 o
   1  -2  17       99.66      100.67      4.39 o
   2  -2  17        1.30        0.65      1.26 o
   3  -2  17       21.77       21.68      2.15 o
   4  -2  17       37.12       38.33      2.70 o
   5  -2  17        1.83        1.14      1.42 o
  -5  -1  17        6.67        8.71      2.13 o
  -4  -1  17       70.50       79.69      4.29 o
  -3  -1  17       12.77        8.39      2.12 o
  -2  -1  17      149.29      146.61      4.73 o
  -1  -1  17       19.78       14.66      2.32 o
   0  -1  17      205.33      191.10      5.57 o
   1  -1  17       58.68       59.95      2.51 o
   2  -1  17       11.88        8.76      1.43 o
   3  -1  17        2.35        2.75      1.37 o
   4  -1  17      178.50      159.61      5.52 o
   5  -1  17        0.35       -0.25      1.28 o
   6  -1  17       15.91       21.37      3.72 o
  -5   0  17        1.99        2.65      1.85 o
  -4   0  17       21.44       23.29      3.20 o
  -3   0  17       21.54       21.85      2.83 o
  -2   0  17        9.74       13.26      1.80 o
  -1   0  17       20.10        9.34      1.82 o
   0   0  17       97.86       83.71      3.24 o
   1   0  17        2.17        2.24      1.16 o
   2   0  17       99.16       90.07      3.59 o
   3   0  17       92.93       86.48      5.08 o
   4   0  17      194.45      186.69      6.11 o
   5   0  17       21.33       16.64      1.84 o
   6   0  17        2.23        0.41      1.64 o
  -5   1  17        1.21        1.77      1.45 o
  -4   1  17       13.44       17.76      2.57 o
  -3   1  17        1.39        2.99      1.70 o
  -2   1  17      207.30      205.48      5.24 o
  -1   1  17      378.09      357.49      8.83 o
   0   1  17       95.89       85.46      3.37 o
   1   1  17       50.98       51.91      2.51 o
   2   1  17      102.41      117.29      4.21 o
   3   1  17        0.68       -1.09      1.09 o
   4   1  17        3.38        1.28      1.43 o
   5   1  17       14.85       14.46      1.84 o
   6   1  17        4.42        1.54      3.82 o
  -5   2  17        0.00       -0.09      1.15 o
  -4   2  17        2.24       -0.21      1.59 o
  -3   2  17        4.08        3.54      1.62 o
  -2   2  17        4.98        4.99      1.60 o
  -1   2  17      183.22      183.02      5.44 o
   0   2  17       20.38       15.03      1.75 o
   1   2  17        0.30       -1.04      1.04 o
   2   2  17      100.16      130.22     11.38 o
   3   2  17      118.19      114.48      3.97 o
   4   2  17       12.44       12.25      1.80 o
   5   2  17       40.92       36.58      2.57 o
   6   2  17       20.53       20.90      1.89 o
  -4   3  17        0.01       -1.19      1.19 o
  -3   3  17        0.33       -1.29      1.44 o
  -2   3  17        0.02       -0.94      0.94 o
  -1   3  17       57.32       52.71      2.57 o
   0   3  17        8.12        3.94      1.78 o
   1   3  17        6.74        3.13      1.38 o
   2   3  17      163.40      227.52      6.18 o
   3   3  17      132.03      153.51      8.96 o
   4   3  17        0.06       -1.11      1.11 o
   5   3  17       39.77       29.32      2.70 o
   6   3  17       29.30       30.93      2.80 o
  -4   4  17        2.15        1.03      1.39 o
  -3   4  17        0.04        1.85      1.90 o
  -2   4  17        5.14        4.71      1.48 o
  -1   4  17       50.34       47.64      2.38 o
   0   4  17       31.32       17.72      2.30 o
   1   4  17        0.81       -0.35      2.03 o
   2   4  17        3.43        6.31      1.33 o
   3   4  17        4.44        8.80      1.42 o
   4   4  17       34.25       25.64      2.12 o
   5   4  17       34.02       34.90      2.29 o
   6   4  17       12.65       15.13      1.67 o
  -4   5  17        0.73        0.88      2.21 o
  -3   5  17        1.78        2.99      1.57 o
  -2   5  17        0.03       -0.02      2.00 o
  -1   5  17      117.38      114.48      4.23 o
   0   5  17       32.57       26.38      2.67 o
   1   5  17        1.72       -2.40      2.40 o
   2   5  17        3.15        5.07      1.78 o
   3   5  17      173.29      227.16      8.89 o
   4   5  17       46.76       43.21      2.60 o
   5   5  17        0.03       -1.18      1.18 o
  -3   6  17        0.77       -0.39      2.26 o
  -2   6  17        0.84        1.72      2.20 o
  -1   6  17       33.62       30.02      2.14 o
   0   6  17        3.84        2.80      1.39 o
   1   6  17        0.33       -0.44      1.66 o
   2   6  17       10.06        7.94      2.45 o
   3   6  17       74.47       98.74      5.79 o
   4   6  17       12.88       16.96      2.35 o
   5   6  17        1.15        1.03      2.68 o
  -2   7  17       16.37       12.02      2.42 o
  -1   7  17       12.80       15.62      1.61 o
   0   7  17        0.93       -0.86      1.13 o
   1   7  17        5.06        4.10      1.68 o
   2   7  17        7.30        5.28      1.75 o
   3   7  17        5.22        5.09      4.31 o
   4   7  17       26.29       28.28      4.65 o
   5   7  17       12.63       13.69      3.76 o
  -1   8  17        0.59       -0.73      1.97 o
   0   8  17       16.98       21.54      2.45 o
   1   8  17        7.74        4.35      1.48 o
   2   8  17        2.42        3.30      1.72 o
   3   8  17        0.25       -2.89      2.89 o
   4   8  17       18.38       17.21      4.71 o
   1   9  17        4.48        6.57      2.28 o
   2   9  17        8.67       10.56      4.19 o
  -2  -6  18       14.25       25.80      6.09 o
  -1  -6  18       27.76       41.52      3.45 o
   0  -6  18        5.71       10.16      2.42 o
   1  -6  18       38.43       41.45      3.40 o
   2  -6  18        0.83       -2.93      2.93 o
  -3  -5  18        0.89        1.45      4.00 o
  -2  -5  18        3.09        1.82      2.30 o
  -1  -5  18      123.38      144.88      6.11 o
   0  -5  18       69.29       77.82      4.37 o
   1  -5  18        9.64       11.20      2.38 o
   2  -5  18        2.33        0.37      2.15 o
   3  -5  18       65.90       65.92      6.77 o
  -4  -4  18        0.51       -2.04      2.75 o
  -3  -4  18        5.83        6.64      3.01 o
  -2  -4  18        0.83       -0.10      1.69 o
  -1  -4  18       19.55       19.74      1.70 o
   0  -4  18      120.55      115.87      5.15 o
   1  -4  18        1.07       -1.47      1.59 o
   2  -4  18       50.19       49.91      3.45 o
   3  -4  18        1.48       -1.72      1.72 o
   4  -4  18        0.50        2.81      2.93 o
  -4  -3  18        2.76        4.21      2.12 o
  -3  -3  18       84.58       93.78      7.11 o
  -2  -3  18        2.45        3.18      1.77 o
  -1  -3  18        1.21        0.72      0.96 o
   0  -3  18       53.79       48.86      3.22 o
   1  -3  18       34.47       35.82      2.86 o
   2  -3  18        8.07        5.78      1.82 o
   3  -3  18        0.02       -0.71      1.49 o
   4  -3  18       15.48       14.68      2.05 o
  -4  -2  18       38.26       38.68      2.78 o
  -3  -2  18       26.78       28.26      2.48 o
  -2  -2  18        0.19       -1.32      1.32 o
  -1  -2  18        0.68        0.16      1.00 o
   0  -2  18        0.13       -0.63      1.35 o
   1  -2  18        5.13        4.47      2.15 o
   2  -2  18       51.97       48.67      2.72 o
   3  -2  18       83.78       79.32      4.67 o
   4  -2  18        5.32        8.75      2.36 o
   5  -2  18       17.78       25.93      4.47 o
  -4  -1  18       15.77       13.06      2.35 o
  -3  -1  18       81.96       82.75      4.35 o
  -2  -1  18       50.03       47.27      2.76 o
  -1  -1  18        4.68        3.45      1.70 o
   0  -1  18       25.56       23.64      1.98 o
   1  -1  18       81.29       87.92      4.11 o
   2  -1  18        0.55       -1.63      1.63 o
   3  -1  18       24.97       19.81      2.10 o
   4  -1  18       41.36       41.46      2.75 o
   5  -1  18       11.18        9.75      1.90 o
  -4   0  18        4.77        5.18      1.95 o
  -3   0  18        4.91        7.17      1.99 o
  -2   0  18      339.95      333.95      9.77 o
  -1   0  18      144.72      134.40      4.42 o
   0   0  18        7.07        3.61      1.55 o
   1   0  18        8.86        4.53      1.63 o
   2   0  18       15.10       12.79      1.57 o
   3   0  18      121.20      106.50      4.35 o
   4   0  18        0.72        0.13      1.39 o
   5   0  18        2.28       -0.74      1.40 o
  -4   1  18        0.24        0.59      3.01 o
  -3   1  18        5.59        1.82      1.73 o
  -2   1  18       12.50       10.56      2.06 o
  -1   1  18        5.42        8.57      1.64 o
   0   1  18       47.82       46.67      2.91 o
   1   1  18        9.01        7.89      1.73 o
   2   1  18       21.54       21.84      1.93 o
   3   1  18       16.31       15.25      1.74 o
   4   1  18       24.71       25.15      2.32 o
   5   1  18       13.22       10.62      1.87 o
   6   1  18        0.66        0.89      3.19 o
  -4   2  18        1.97        3.90      2.88 o
  -3   2  18        1.22        0.14      1.49 o
  -2   2  18        6.44        7.54      1.38 o
  -1   2  18       23.98       26.69      2.11 o
   0   2  18        1.05       -0.37      1.71 o
   1   2  18       50.25       49.11      2.96 o
   2   2  18       79.22       77.10      3.22 o
   3   2  18       72.52       74.41      3.18 o
   4   2  18      124.30      120.75      4.76 o
   5   2  18       73.82       74.33      3.62 o
   6   2  18       17.78       14.76      1.84 o
  -4   3  18        5.23        4.98      1.45 o
  -3   3  18        0.08       -1.29      1.56 o
  -2   3  18       21.90       21.45      1.76 o
  -1   3  18        0.04       -0.54      1.23 o
   0   3  18       15.38        7.62      1.90 o
   1   3  18       14.90       18.61      2.15 o
   2   3  18       14.65       23.49      2.50 o
   3   3  18        0.16        0.73      1.32 o
   4   3  18       80.38       85.52      3.57 o
   5   3  18       32.16       35.83      2.33 o
   6   3  18        4.52        3.83      1.65 o
  -4   4  18        0.13        1.40      1.38 o
  -3   4  18        0.45        0.69      1.65 o
  -2   4  18        3.72        3.57      2.00 o
  -1   4  18       58.27       47.18      2.50 o
   0   4  18       79.56       86.07      6.92 o
   1   4  18        0.93        2.29      1.92 o
   2   4  18       57.34       91.81     10.91 o
   3   4  18        3.26        1.37      1.51 o
   4   4  18      143.24      149.92      4.96 o
   5   4  18        4.45        3.17      1.40 o
  -3   5  18       33.51       36.92      5.04 o
  -2   5  18       89.35       92.07      5.55 o
  -1   5  18        3.99        3.07      1.16 o
   0   5  18        0.10       -1.56      1.56 o
   1   5  18        0.33        0.06      1.68 o
   2   5  18       77.21      125.67      9.62 o
   3   5  18        0.18       -0.49      1.85 o
   4   5  18        9.57        6.32      2.18 o
   5   5  18       10.01        8.13      1.63 o
  -3   6  18        4.90        6.01      3.72 o
  -2   6  18        5.90        3.49      2.29 o
  -1   6  18        8.30        9.15      1.39 o
   0   6  18        9.24        6.65      1.56 o
   1   6  18       32.78       39.54      4.46 o
   2   6  18       62.06       99.78      5.99 o
   3   6  18        4.10        1.94      2.17 o
   4   6  18        2.59        4.36      2.13 o
   5   6  18        8.64        6.33      3.09 o
  -2   7  18       31.42       36.01      6.09 o
  -1   7  18       38.92       48.65      2.55 o
   0   7  18        1.88        1.93      1.26 o
   1   7  18        0.43       -0.53      1.47 o
   2   7  18       52.15       52.18      6.02 o
   3   7  18       27.40       27.38      5.34 o
   4   7  18        0.94        3.01      3.44 o
   0   8  18        0.04        2.46      1.40 o
   1   8  18        0.33        0.49      1.30 o
   2   8  18        8.42       10.00      2.22 o
   3   8  18       13.14       13.61      4.23 o
  -1  -6  19       10.00       10.84      2.52 o
   0  -6  19        2.27        1.57      2.02 o
   1  -6  19        2.88        2.87      4.06 o
  -2  -5  19        9.08       12.78      4.87 o
  -1  -5  19        1.28        2.48      1.87 o
   0  -5  19        0.44        2.91      2.06 o
   1  -5  19        0.04       -0.83      1.79 o
   2  -5  19       16.93       20.38      7.48 o
  -3  -4  19       10.58       12.62      3.64 o
  -2  -4  19       10.52       14.17      3.13 o
  -1  -4  19        3.68        3.79      1.80 o
   0  -4  19       49.94       49.22      3.78 o
   1  -4  19        0.47       -0.36      1.79 o
   2  -4  19        0.25       -0.33      1.82 o
   3  -4  19       23.70       26.18      3.33 o
  -4  -3  19        0.23       -2.61      2.61 o
  -3  -3  19       14.57       12.20      3.49 o
  -2  -3  19       10.44       12.53      2.86 o
  -1  -3  19       11.72       11.24      1.43 o
   0  -3  19       24.26       19.36      2.43 o
   1  -3  19        0.49       -0.46      1.79 o
   2  -3  19        3.70       -0.86      1.58 o
   3  -3  19      125.73      133.52      6.66 o
   4  -3  19       25.49       26.65      3.12 o
  -4  -2  19        1.80        4.11      1.74 o
  -3  -2  19       21.49       23.66      2.48 o
  -2  -2  19        1.82        2.96      1.62 o
  -1  -2  19        4.08        2.62      1.04 o
   0  -2  19        8.46        9.60      2.00 o
   1  -2  19        7.54       -0.07      2.87 o
   2  -2  19        1.21        1.04      1.57 o
   3  -2  19       72.22       74.76      5.01 o
   4  -2  19       49.31       44.58      3.00 o
   5  -2  19        7.17       13.10      3.44 o
  -4  -1  19        1.41       -1.01      1.80 o
  -3  -1  19       60.99       57.42      3.68 o
  -2  -1  19       59.68       73.12      3.96 o
  -1  -1  19       42.05       43.15      2.27 o
   0  -1  19        7.45        4.96      1.46 o
   1  -1  19       34.04       33.23      2.40 o
   2  -1  19        4.79       -0.01      1.51 o
   3  -1  19        0.54        0.32      1.39 o
   4  -1  19       14.41       12.63      1.98 o
   5  -1  19        1.06       -0.33      1.40 o
  -4   0  19        0.13       -1.50      1.59 o
  -3   0  19       14.76       19.11      2.49 o
  -2   0  19        0.48        0.92      1.37 o
  -1   0  19        2.27        1.75      1.82 o
   0   0  19       16.37       13.69      2.06 o
   1   0  19      109.05      106.41      4.69 o
   2   0  19      206.40      198.51      5.55 o
   3   0  19        7.70        3.05      1.62 o
   4   0  19        0.31        0.16      1.39 o
   5   0  19       21.98       21.93      2.21 o
  -4   1  19        0.67        0.54      1.73 o
  -3   1  19        5.60        7.08      1.94 o
  -2   1  19       44.25       43.49      2.45 o
  -1   1  19        3.38        3.98      1.68 o
   0   1  19       19.10       15.91      2.10 o
   1   1  19      113.42      104.70      4.54 o
   2   1  19       84.24       92.75      3.69 o
   3   1  19       20.55       20.08      2.27 o
   4   1  19        0.02       -0.80      1.37 o
   5   1  19       39.86       44.01      2.92 o
  -4   2  19        1.45        1.47      1.86 o
  -3   2  19        0.30        1.49      1.67 o
  -2   2  19       63.39       61.14      2.76 o
  -1   2  19       27.00       33.40      2.77 o
   0   2  19        0.22       -1.45      1.45 o
   1   2  19        7.27       11.04      2.15 o
   2   2  19       11.28       16.72      2.17 o
   3   2  19      158.21      155.04      5.68 o
   4   2  19        0.17       -1.58      1.58 o
   5   2  19        0.19        0.98      1.57 o
  -4   3  19        0.71       -1.00      3.74 o
  -3   3  19       10.43       13.07      2.59 o
  -2   3  19       13.01       13.81      3.45 o
  -1   3  19        1.91       -0.46      1.32 o
   0   3  19        0.96       -1.91      1.91 o
   1   3  19       11.77       16.56      2.77 o
   2   3  19      142.04      198.71     10.26 o
   3   3  19      117.95      127.39      5.12 o
   4   3  19       23.67       19.99      2.34 o
   5   3  19        1.50        3.56      1.58 o
  -3   4  19        0.66       -1.46      2.10 o
  -2   4  19        0.43       -2.93      2.97 o
  -1   4  19        0.88       -0.97      0.97 o
   0   4  19       21.82       21.12      2.52 o
   1   4  19       85.71       93.51     11.06 o
   2   4  19       38.95       51.05      3.43 o
   3   4  19       54.95       84.18      4.14 o
   4   4  19       25.08       30.53      2.66 o
   5   4  19        1.96        1.69      2.29 o
  -3   5  19        2.88        1.66      3.48 o
  -2   5  19        0.95        3.17      3.64 o
  -1   5  19        3.30        0.54      1.14 o
   0   5  19       15.35        9.96      3.83 o
   1   5  19       49.99       49.77      3.41 o
   2   5  19        2.92        4.09      2.03 o
   3   5  19       23.24       31.68      3.48 o
   4   5  19       15.58       15.41      2.48 o
   5   5  19        1.50        0.68      1.51 o
  -2   6  19        4.12        8.63      4.00 o
  -1   6  19       27.09       31.16      2.00 o
   0   6  19       29.10       28.65      2.16 o
   1   6  19       22.52       29.46      5.41 o
   2   6  19       10.45       11.42      2.37 o
   3   6  19        3.19        1.08      3.17 o
   4   6  19        5.51        5.46      3.11 o
  -1   7  19        4.49        1.56      1.28 o
   0   7  19        0.93       -0.11      1.25 o
   1   7  19        8.45        8.61      1.94 o
   2   7  19        0.05       -0.72      1.95 o
   3   7  19        2.24        3.31      2.41 o
   4   7  19        1.22       -0.79      3.32 o
   1   8  19        2.57        1.24      1.40 o
   2   8  19        9.01       12.25      2.58 o
  -2  -5  20        1.07        0.91      4.00 o
  -1  -5  20        4.40        3.86      2.70 o
   0  -5  20       13.11       12.17      2.64 o
   1  -5  20        7.21        7.56      2.26 o
   2  -5  20       12.30       13.14      4.47 o
  -2  -4  20        0.05       -2.18      3.52 o
  -1  -4  20        1.74        1.47      2.32 o
   0  -4  20        7.02        6.47      2.18 o
   1  -4  20       11.54       11.51      2.38 o
   2  -4  20       44.93       45.86      4.08 o
   3  -4  20        3.59        2.26      3.60 o
  -3  -3  20       30.00       34.02      4.47 o
  -2  -3  20       14.86       17.78      3.44 o
  -1  -3  20        6.87        5.15      1.21 o
   0  -3  20       28.20       33.21      2.98 o
   1  -3  20        5.26        2.31      2.05 o
   2  -3  20       14.49       18.23      2.49 o
   3  -3  20        1.58       -0.10      2.45 o
   4  -3  20        0.59        3.17      3.28 o
  -3  -2  20       60.65       60.59      4.23 o
  -2  -2  20       11.38       12.99      2.43 o
  -1  -2  20        0.13        1.12      0.98 o
   0  -2  20        5.01        6.48      1.96 o
   1  -2  20       49.36       45.87      3.29 o
   2  -2  20       99.37      101.66      4.79 o
   3  -2  20       24.20       23.65      3.76 o
   4  -2  20        9.21        6.36      2.35 o
  -4  -1  20        0.50        0.22      2.01 o
  -3  -1  20        2.10        2.78      2.79 o
  -2  -1  20        4.22        5.96      3.20 o
  -1  -1  20        1.65        1.59      1.00 o
   0  -1  20       57.97       63.08      3.21 o
   1  -1  20       37.01       38.15      3.05 o
   2  -1  20        7.83        8.09      3.27 o
   3  -1  20       20.48       15.81      3.78 o
   4  -1  20       32.48       38.14      2.89 o
  -4   0  20        0.00        0.22      1.96 o
  -3   0  20       16.21       13.62      3.98 o
  -2   0  20        2.84        1.97      1.83 o
  -1   0  20        1.06        0.53      1.54 o
   0   0  20       47.60       41.77      3.03 o
   1   0  20        5.13        1.36      1.45 o
   2   0  20        0.20        3.83      1.56 o
   3   0  20       66.36       68.63      3.66 o
   4   0  20       60.55       66.15      3.62 o
   5   0  20        7.96        7.41      1.86 o
  -4   1  20        4.18        3.81      2.07 o
  -3   1  20       19.29       19.25      4.15 o
  -2   1  20        0.76        5.97      1.96 o
  -1   1  20        5.31        3.76      1.77 o
   0   1  20       28.68       25.36      2.59 o
   1   1  20       81.04       84.95      6.74 o
   2   1  20       67.18       63.11      3.64 o
   3   1  20       10.68       12.44      1.97 o
   4   1  20       15.56       19.79      2.22 o
   5   1  20        4.29       -0.29      1.68 o
  -3   2  20        4.33        1.55      2.17 o
  -2   2  20        7.40        8.87      2.03 o
  -1   2  20       54.50       53.78      3.37 o
   0   2  20        4.22       -1.21      1.55 o
   1   2  20       50.65       52.33      4.62 o
   2   2  20        8.66        8.89      1.91 o
   3   2  20       26.16       20.58      3.81 o
   4   2  20        3.25        3.14      1.59 o
   5   2  20      155.71      177.75      6.33 o
  -3   3  20       29.18       29.00      5.10 o
  -2   3  20        0.07       -0.27      1.94 o
  -1   3  20        0.75        0.72      1.75 o
   0   3  20       18.82       17.64      2.32 o
   1   3  20       41.27       40.49      3.04 o
   2   3  20       34.71       52.47      3.37 o
   3   3  20        9.86        7.57      2.34 o
   4   3  20        1.09        1.61      1.56 o
   5   3  20      119.71      135.64      5.28 o
  -3   4  20        1.12        1.50      3.64 o
  -2   4  20        9.23       14.76      4.59 o
  -1   4  20        3.22        2.00      1.10 o
   0   4  20        0.00       -1.42      1.60 o
   1   4  20       32.73       34.82      4.97 o
   2   4  20       24.55       39.50      4.50 o
   3   4  20        0.73       -0.61      1.99 o
   4   4  20        0.05        2.18      1.56 o
   5   4  20       16.22       15.26      4.04 o
  -2   5  20       32.97       34.50      5.90 o
  -1   5  20       16.06       13.95      1.67 o
   0   5  20        6.84        6.32      2.06 o
   1   5  20       55.14       70.57      6.98 o
   2   5  20       33.03       55.75      7.22 o
   3   5  20       12.33       19.31      3.84 o
   4   5  20        0.23       -0.46      1.74 o
  -2   6  20        6.23        4.67      4.31 o
  -1   6  20        5.57        5.10      1.33 o
   0   6  20        5.68        6.01      1.58 o
   1   6  20        1.43        1.13      2.11 o
   2   6  20        0.19        0.18      2.07 o
   3   6  20       15.70       17.15      3.01 o
   4   6  20        0.96       -0.71      3.24 o
   0   7  20        5.28        6.79      1.50 o
   1   7  20        5.35        8.82      2.26 o
   2   7  20        0.04       -1.79      1.80 o
   3   7  20       17.85       17.45      4.71 o
   0  -5  21        1.88        1.74      2.81 o
  -2  -4  21        0.28       -2.06      3.72 o
  -1  -4  21        5.41        7.49      2.19 o
   0  -4  21        0.04       -1.73      1.73 o
   1  -4  21        9.10       14.33      2.68 o
   2  -4  21        0.93       -1.86      2.97 o
  -2  -3  21        6.40        4.87      4.11 o
  -1  -3  21        0.25        1.05      1.99 o
   0  -3  21        0.01       -1.37      1.78 o
   1  -3  21        4.62        6.63      2.44 o
   2  -3  21       16.30       18.31      3.78 o
   3  -3  21        0.09       -0.04      3.36 o
  -3  -2  21        2.38        6.03      3.51 o
  -2  -2  21        0.03        9.48      3.00 o
  -1  -2  21       26.64       26.02      2.77 o
   0  -2  21        8.43        7.79      2.07 o
   1  -2  21      103.54      110.57      6.13 o
   2  -2  21       61.08       70.94      4.08 o
   3  -2  21       45.20       48.23      4.43 o
   4  -2  21       15.60       16.54      4.23 o
  -3  -1  21        6.92        6.50      3.01 o
  -2  -1  21        6.10        1.93      2.60 o
  -1  -1  21        1.05        2.73      1.24 o
   0  -1  21       11.73        5.03      1.78 o
   1  -1  21       30.12       34.37      2.90 o
   2  -1  21       38.05       39.69      3.15 o
   3  -1  21       11.20       14.97      2.70 o
   4  -1  21       37.25       38.13      5.32 o
  -3   0  21        3.57       -1.33      2.63 o
  -2   0  21       28.06       26.56      3.62 o
  -1   0  21        4.23        2.42      2.22 o
   0   0  21       19.19       14.34      2.31 o
   1   0  21        7.55       10.11      1.83 o
   2   0  21      107.11      106.10      5.33 o
   3   0  21        1.42       -0.30      1.82 o
   4   0  21        4.56        4.41      2.11 o
  -3   1  21        0.89        0.24      2.35 o
  -2   1  21        2.27        6.46      2.59 o
  -1   1  21        1.64        3.24      1.72 o
   0   1  21       35.83       31.33      2.90 o
   1   1  21       20.20       17.37      2.32 o
   2   1  21       27.49       30.25      3.23 o
   3   1  21       10.94        6.97      2.27 o
   4   1  21       28.23       39.87      3.57 o
   5   1  21        0.67        0.28      2.69 o
  -3   2  21        0.33        4.06      2.55 o
  -2   2  21        1.45        2.82      2.29 o
  -1   2  21       35.60       28.66      2.73 o
   0   2  21       86.20       86.29      4.44 o
   1   2  21        0.20       -1.35      1.54 o
   2   2  21       26.84       30.35      2.73 o
   3   2  21       22.67       16.06      2.66 o
   4   2  21        8.79        3.75      2.01 o
   5   2  21       19.87       28.69      3.27 o
  -3   3  21        4.60       10.41      4.43 o
  -2   3  21        3.24        2.02      3.60 o
  -1   3  21        1.41        0.19      1.59 o
   0   3  21       34.21       32.06      2.92 o
   1   3  21       40.82       37.47      3.12 o
   2   3  21        0.61        2.95      1.78 o
   3   3  21        4.10        5.16      2.26 o
   4   3  21       26.74       24.64      3.08 o
  -2   4  21       11.42       12.27      4.99 o
  -1   4  21        1.24       -0.23      1.18 o
   0   4  21       29.50       35.47      3.10 o
   1   4  21       26.84       28.62      5.52 o
   2   4  21        5.32        4.43      2.01 o
   3   4  21        5.66        7.34      2.61 o
   4   4  21       80.94       82.75      5.17 o
  -2   5  21        8.42        1.35      4.00 o
  -1   5  21        6.22        2.47      2.48 o
   0   5  21        4.94        6.25      2.15 o
   1   5  21        1.04        4.08      2.01 o
   2   5  21       28.42       48.03      7.03 o
   3   5  21        0.06        0.82      2.10 o
   4   5  21       22.84       24.25      5.06 o
  -1   6  21        8.84        8.59      2.55 o
   0   6  21        0.39        0.39      1.69 o
   1   6  21       16.65       17.27      4.15 o
   2   6  21       15.39       40.17      6.27 o
   3   6  21        1.78        0.16      2.97 o
   1   7  21       17.65       24.28      3.66 o
   2   7  21        1.52       -1.53      4.75 o
  -1  -4  22        4.31       -0.04      3.40 o
   0  -4  22       50.07       47.70      3.76 o
   1  -4  22        9.40        8.94      6.55 o
  -2  -3  22        0.25       -2.69      3.92 o
  -1  -3  22       40.31       44.49      3.50 o
   0  -3  22       24.89       26.93      2.97 o
   1  -3  22        0.35        1.83      1.96 o
   2  -3  22        0.55       -1.82      3.13 o
  -2  -2  22        3.02        0.24      3.36 o
  -1  -2  22        6.09        6.26      1.75 o
   0  -2  22        0.03       -1.63      1.79 o
   1  -2  22       39.16       35.69      3.21 o
   2  -2  22        0.63       -0.04      2.08 o
   3  -2  22       35.18       49.58      6.41 o
  -3  -1  22        0.70       -3.48      3.48 o
  -2  -1  22        4.30        3.05      2.73 o
  -1  -1  22        0.08       -0.99      0.99 o
   0  -1  22       60.69       60.45      3.38 o
   1  -1  22      122.09      115.74      5.26 o
   2  -1  22        0.01        0.69      1.87 o
   3  -1  22        9.30        9.90      3.98 o
  -3   0  22        0.14       -2.35      2.35 o
  -2   0  22        0.00       -1.66      2.47 o
  -1   0  22       21.89       19.31      3.27 o
   0   0  22       27.33       30.12      3.74 o
   1   0  22       21.25       26.66      3.52 o
   2   0  22        1.06        0.35      1.45 o
   3   0  22        2.05       -0.40      2.37 o
   4   0  22      194.92      219.91     13.37 o
  -3   1  22        0.85        3.49      2.72 o
  -2   1  22        6.14        2.43      2.36 o
  -1   1  22       16.81       17.68      2.46 o
   0   1  22        2.45        1.67      1.81 o
   1   1  22       13.26        9.78      2.27 o
   2   1  22       11.69        7.61      1.87 o
   3   1  22        1.23        0.68      1.97 o
   4   1  22       43.55       46.21      5.86 o
  -2   2  22        4.23       -1.17      5.10 o
  -1   2  22       13.95       14.27      3.04 o
   0   2  22        1.02       -1.05      1.68 o
   1   2  22        5.39        2.54      1.87 o
   2   2  22        0.17       -0.24      1.75 o
   3   2  22       30.77       30.66      5.26 o
   4   2  22        6.37        7.32      3.52 o
  -2   3  22        3.25        2.97      4.23 o
  -1   3  22        9.19       11.23      2.28 o
   0   3  22       21.71       19.90      4.98 o
   1   3  22        0.11       -1.49      1.69 o
   2   3  22        6.02        7.78      2.18 o
   3   3  22       23.99       29.13      4.91 o
   4   3  22       16.80       16.46      4.08 o
  -2   4  22        5.93        3.24      4.00 o
  -1   4  22        1.86       -1.16      1.16 o
   0   4  22        3.41        2.69      1.87 o
   1   4  22       28.51       39.25      3.27 o
   2   4  22        9.58       13.78      2.54 o
   3   4  22        1.09        1.73      2.34 o
   4   4  22       20.24       25.64      4.95 o
  -1   5  22        0.72        0.83      2.27 o
   0   5  22       27.31       32.21      3.32 o
   1   5  22        6.92        9.17      3.83 o
   2   5  22       10.37       23.62      4.39 o
   3   5  22       22.37       40.95      5.86 o
   0   6  22       13.93        8.26      1.89 o
   1   6  22       13.66       24.49      6.31 o
   2   6  22        0.59        5.98      2.82 o
   0  -3  23        0.15       -0.66      1.84 o
   1  -3  23        9.91       13.41      3.40 o
  -1  -2  23       14.67       11.95      2.59 o
   0  -2  23        0.08        2.72      1.89 o
   1  -2  23        9.39       11.91      2.39 o
   2  -2  23        1.15       -0.16      3.17 o
  -2  -1  23        0.00       -1.98      1.98 o
  -1  -1  23       12.22       13.39      1.51 o
   0  -1  23        2.32        2.30      1.77 o
   1  -1  23        2.58        5.14      2.58 o
   2  -1  23       11.15       12.83      2.49 o
   3  -1  23       71.05       97.45      8.35 o
  -2   0  23        2.52        2.88      3.36 o
  -1   0  23       31.67       27.18      2.97 o
   0   0  23       21.05       21.62      2.35 o
   1   0  23       13.20       15.54      2.22 o
   2   0  23       21.66       24.08      2.76 o
   3   0  23       25.09       28.21      4.95 o
  -2   1  23        1.43       -2.04      2.04 o
  -1   1  23       20.97       21.35      3.07 o
   0   1  23       26.56       21.38      2.75 o
   1   1  23        0.01       -0.60      1.75 o
   2   1  23        0.00        0.82      1.92 o
   3   1  23       16.35       19.62      7.14 o
  -2   2  23        0.13        3.02      2.58 o
  -1   2  23       16.67       18.31      3.55 o
   0   2  23        0.75        0.16      2.03 o
   1   2  23        6.64        5.61      2.10 o
   2   2  23        0.12       -0.39      1.74 o
   3   2  23       21.27       15.05      2.88 o
  -1   3  23        0.02       -1.07      1.07 o
   0   3  23        1.62       -1.97      3.74 o
   1   3  23       31.53       34.38      3.21 o
   2   3  23       18.45       21.35      4.33 o
   3   3  23        2.91        7.68      3.44 o
  -1   4  23        1.74        0.63      1.20 o
   0   4  23        6.30        6.33      2.30 o
   1   4  23        7.06       10.35      2.38 o
   2   4  23       29.16       45.94     10.70 o
   3   4  23       34.25       38.38      5.54 o
   0   5  23        2.22        3.92      2.14 o
   1   5  23        0.38        3.65      2.16 o
   2   5  23       30.06       47.68      4.59 o
  -1  -1  24        3.13        4.32      1.30 o
   0  -1  24        0.15        0.42      1.87 o
   1  -1  24        4.30        2.80      1.89 o
   2  -1  24       33.22       45.03      6.17 o
  -1   0  24        4.09        6.14      1.36 o
   0   0  24        2.10        2.53      1.87 o
   1   0  24        4.25        1.99      1.88 o
   2   0  24       80.01       84.24      7.68 o
  -1   1  24        1.45        2.30      1.21 o
   0   1  24        2.91        3.67      2.20 o
   1   1  24        5.41        4.95      2.08 o
   2   1  24       12.85       11.06      2.91 o
   3   1  24       21.51       17.61      4.59 o
  -1   2  24        2.81        4.23      2.20 o
   0   2  24       17.34       18.76      2.86 o
   1   2  24        0.04       -1.76      1.76 o
   2   2  24        2.18       -0.81      1.89 o
   3   2  24        4.61        3.24      3.56 o
  -1   3  24        5.51        3.28      1.46 o
   0   3  24        3.50        4.32      2.27 o
   1   3  24        1.22        1.06      1.88 o
   2   3  24        0.02       -0.76      2.45 o
   0   4  24       23.58       22.90      3.63 o
   1   4  24       11.27       10.99      2.48 o
   2   4  24        3.13        6.06      3.09 o
   0   1  25       26.22       34.19      6.49 o
   1   1  25       41.08       51.22      4.77 o
   1   2  25       11.72        7.68      4.51 o
 
